# Supplementary material for: Sex-biased gene expression in the brown alga Fucus vesiculosus
Source: BMC Genomics. 2013 May 1;14:294. doi: 10.1186/1471-2164-14-294 (PMC3652789; doi:10.1186/1471-2164-14-294)
Supplement: Additional file 4 — Summary of KEGG annotation data per library. Summary of KEGG annotation data for Female (F), Male (M) and Vegetative (Veg) tissue; S = spring tide; N = neap tide. Values are normalized read counts; total normalized reads for the assembly are given in the last column. [file 1471-2164-14-294-S4.xls]

## Sheet: KEGG_summary
Additional file 4.
Summary of KEGG annotation data for Female (F), Male (M) and Vegetative (Veg) tissue; S = spring tide; N = neap tide. Values are normalized read counts,
total nomalized reads for the assembly are given in the last column.
KEGG orthologue	Description	F(S)	M(S)	Veg(S)	M(N)	Veg(N)	Total
K00001	alcohol dehydrogenase	5.1	0	2.45	5.43	0	12.98
K00002	alcohol dehydrogenase (NADP+)	6.8	1.37	9.8	1.81	2.76	22.54
K00003	homoserine dehydrogenase	0	2.73	0	4.52	0	7.25
K00008	L-iditol 2-dehydrogenase	1.7	1.37	0	1.81	2.07	6.95
K00010	myo-inositol 2-dehydrogenase	59.51	49.2	74.7	35.28	99.96	318.65
K00012	UDPglucose 6-dehydrogenase	45.91	53.31	55.1	56.09	89.63	300.04
K00013	histidinol dehydrogenase	0	2.73	0	3.62	2.07	8.42
K00015	glyoxylate reductase	6.8	4.1	1.22	3.62	3.45	19.19
K00020	3-hydroxyisobutyrate dehydrogenase	0	1.37	0	0.9	0	2.27
K00026	malate dehydrogenase	1.7	12.3	8.57	10.86	10.34	43.77
K00029	malate dehydrogenase (oxaloacetate-decarboxylating)(NADP+)	5.1	16.4	8.57	6.33	7.58	43.98
K00031	isocitrate dehydrogenase	0	4.1	2.44	5.43	9.65	21.62
K00033	6-phosphogluconate dehydrogenase	15.3	15.03	15.92	11.76	20.69	78.7
K00034	glucose 1-dehydrogenase	0	5.47	2.45	6.33	3.45	17.7
K00036	glucose-6-phosphate 1-dehydrogenase	1.7	6.83	3.67	5.43	3.45	21.08
K00042	2-hydroxy-3-oxopropionate reductase	3.4	2.73	0	0	1.38	7.51
K00053	ketol-acid reductoisomerase	11.9	9.57	3.66	8.14	9.66	42.93
K00057	glycerol-3-phosphate dehydrogenase (NAD(P)+)	0	0	0	0	1.38	1.38
K00058	D-3-phosphoglycerate dehydrogenase	0	1.37	1.22	0	1.38	3.97
K00059	3-oxoacyl-[acyl-carrier protein] reductase	6.8	5.47	1.22	2.71	6.9	23.1
K00065	2-deoxy-D-gluconate 3-dehydrogenase	45.91	62.87	46.53	37.99	76.53	269.83
K00078	dihydrodiol dehydrogenase / D-xylose 1-dehydrogenase (NADP)	0	2.73	0	1.81	0	4.54
K00079	carbonyl reductase (NADPH)	5.1	5.47	1.22	1.81	2.76	16.36
K00099	1-deoxy-D-xylulose-5-phosphate reductoisomerase	3.4	0	0	0.9	0	4.3
K00100	1-deoxy-D-xylulose-5-phosphate reductoisomerase	1.7	0	0	0	0	1.7
K00101	L-lactate dehydrogenase (cytochrome)	0	0	2.45	0	0	2.45
K00106	xanthine dehydrogenase/oxidase	1.7	1.37	3.67	2.71	3.45	12.9
K00121	S-(hydroxymethyl)glutathione dehydrogenase / alcohol dehydrogenase	5.1	1.37	2.45	4.52	0.69	14.13
K00123	formate dehydrogenase, alpha subunit	3.4	0	0	0	0	3.4
K00130	betaine-aldehyde dehydrogenase	6.8	0	8.57	11.76	13.79	40.92
K00133	aspartate-semialdehyde dehydrogenase	5.1	5.47	4.9	7.24	4.14	26.85
K00134	glyceraldehyde 3-phosphate dehydrogenase	151.33	103.88	281.64	117.59	288.9	943.34
K00135	succinate-semialdehyde dehydrogenase (NADP+)	0	1.37	1.22	1.81	0	4.4
K00140	methylmalonate-semialdehyde dehydrogenase	0	10.93	0	1.81	0	12.74
K00145	N-acetyl-gamma-glutamyl-phosphate/N-acetyl-gamma-aminoadipyl-phosphate reductase	3.4	4.1	4.9	2.71	2.07	17.18
K00161	pyruvate dehydrogenase E1 component subunit alpha	1.7	1.37	0	1.81	4.14	9.02
K00162	pyruvate dehydrogenase E1 component subunit beta	3.4	5.46	2.45	8.14	5.52	24.97
K00164	2-oxoglutarate dehydrogenase E1 component	0	4.1	3.67	0.9	3.45	12.12
K00166	2-oxoisovalerate dehydrogenase E1 component, alpha subunit	0	0	0	2.71	0	2.71
K00208	enoyl-[acyl-carrier protein] reductase I	0	2.73	0	0	0.69	3.42
K00213	7-dehydrocholesterol reductase	1.7	9.57	3.67	8.14	8.27	31.35
K00218	protochlorophyllide reductase	3.4	0	0	0	0.69	4.09
K00228	coproporphyrinogen III oxidase	6.8	2.73	4.9	0	4.14	18.57
K00232	acyl-CoA oxidase	1.7	1.37	3.67	0	0	6.74
K00234	succinate dehydrogenase (ubiquinone) flavoprotein subunit	0	2.73	1.22	1.81	3.45	9.21
K00235	succinate dehydrogenase (ubiquinone) iron-sulfur protein	5.1	0	1.22	0.9	2.76	9.98
K00237	succinate dehydrogenase (ubiquinone) membrane anchor subunit	1.7	6.84	0	2.71	0	11.25
K00244	fumarate reductase flavoprotein subunit	6.8	8.2	0	7.24	4.83	27.07
K00253	isovaleryl-CoA dehydrogenase	6.8	1.37	0	1.81	5.52	15.5
K00254	dihydroorotate dehydrogenase	1.7	0	0	2.71	0.69	5.1
K00262	glutamate dehydrogenase (NADP+)	3.4	0	1.22	0	0.69	5.31
K00266	glutamate synthase (NADPH/NADH) small chain	11.9	2.73	6.12	5.43	4.83	31.01
K00275	pyridoxamine 5'-phosphate oxidase	5.1	9.57	1.22	9.95	1.38	27.22
K00281	glycine dehydrogenase	1.7	0	2.45	1.81	2.07	8.03
K00286	pyrroline-5-carboxylate reductase	0	0	0	0.9	1.38	2.28
K00287	dihydrofolate reductase	1.7	0	0	1.81	1.38	4.89
K00292	saccharopine dehydrogenase (NAD+, L-glutamate forming)	0	1.37	2.45	0	0	3.82
K00295	methylenetetrahydrofolate dehydrogenase (NAD+)	0	0	0	2.71	0	2.71
K00297	methylenetetrahydrofolate reductase (NADPH)	0	1.37	2.44	2.71	1.38	7.9
K00326	cytochrome-b5 reductase	17	4.1	20.81	8.14	9.65	59.7
K00329	NADH dehydrogenase	22.1	21.86	13.47	17.18	26.89	101.5
K00330	NADH dehydrogenase I subunit A	3.4	1.37	1.22	2.71	3.45	12.15
K00338	NADH dehydrogenase I subunit I	5.1	4.1	1.22	1.81	5.52	17.75
K00342	NADH dehydrogenase I subunit M	1.7	1.37	7.35	1.81	1.38	13.61
K00343	NADH dehydrogenase I subunit N	3.4	2.73	3.67	4.52	1.38	15.7
K00365	urate oxidase	0	10.93	0	1.81	0.69	13.43
K00380	sulfite reductase (NADPH) flavoprotein alpha-component	0	0	0	1.81	0	1.81
K00382	dihydrolipoamide dehydrogenase	0	6.84	11.02	3.61	7.59	29.06
K00383	glutathione reductase (NADPH)	11.9	6.83	11.02	3.61	8.28	41.64
K00384	thioredoxin reductase (NADPH)	1.7	0	1.22	3.62	2.76	9.3
K00390	phosphoadenosine phosphosulfate reductase	1.7	4.1	4.89	2.71	6.9	20.3
K00411	ubiquinol-cytochrome c reductase iron-sulfur subunit	13.6	16.4	22.04	4.52	23.44	80
K00412	ubiquinol-cytochrome c reductase cytochrome b subunit	0	0	3.67	1.81	1.38	6.86
K00413	ubiquinol-cytochrome c reductase cytochrome c1 subunit	5.1	2.74	3.67	6.33	7.59	25.43
K00416	ubiquinol-cytochrome c reductase subunit 6	11.9	19.14	34.28	12.66	13.79	91.77
K00417	ubiquinol-cytochrome c reductase subunit 7	8.5	23.23	13.47	13.57	13.79	72.56
K00428	cytochrome c peroxidase	1.7	0	6.12	9.04	9.65	26.51
K00432	glutathione peroxidase	5.1	5.47	7.35	5.41	4.83	28.16
K00434	L-ascorbate peroxidase	15.3	24.6	23.26	10.84	13.8	87.8
K00435	peroxiredoxin	10.2	9.57	19.59	9.04	48.27	96.67
K00457	4-hydroxyphenylpyruvate dioxygenase	3.4	0	0	0	0	3.4
K00472	prolyl 4-hydroxylase	0	2.73	0	0.9	1.38	5.01
K00474	trimethyllysine dioxygenase	3.4	0	0	3.62	4.83	11.85
K00476	aspartate beta-hydroxylase	5.1	4.1	2.44	0	1.38	13.02
K00477	phytanoyl-CoA hydroxylase	0	2.73	0	8.14	2.76	13.63
K00485	dimethylaniline monooxygenase (N-oxide forming)	0	0	1.22	0	1.38	2.6
K00490	cytochrome P450, family 4, subfamily F (leukotriene-B420-monooxygenase)	0	1.37	7.35	3.61	5.52	17.85
K00505	tyrosinase	0	0	0	0	2.07	2.07
K00507	stearoyl-CoA desaturase (delta-9 desaturase)	15.3	2.74	7.34	9.05	11.03	45.46
K00520	mercuric reductase	1.7	0	0	3.62	0	5.32
K00528	ferredoxin--NADP+ reductase	0	4.1	0	5.43	0.69	10.22
K00540	formate acetyltransferase activating enzyme	35.7	2.73	15.92	9.93	20.69	84.97
K00549	5-methyltetrahydropteroyltriglutamate--homocysteinemethyltransferase	0	1.37	4.9	6.33	4.14	16.74
K00555	tRNA (guanine-N2-)-methyltransferase	0	0	1.22	5.43	0	6.65
K00559	sterol 24-C-methyltransferase	1.7	10.93	11.02	8.14	13.1	44.89
K00567	methylated-DNA-[protein]-cysteine S-methyltransferase	25.5	41	20.81	51.56	25.52	164.39
K00573	protein-L-isoaspartate(D-aspartate) O-methyltransferase	1.7	2.73	3.67	5.43	3.45	16.98
K00574	cyclopropane-fatty-acyl-phospholipid synthase	1.7	0	0	0	1.38	3.08
K00587	protein-S-isoprenylcysteine O-methyltransferase	0	0	0	1.81	0	1.81
K00599	trans-aconitate 2-methyltransferase	13.6	8.2	8.56	3.61	4.14	38.11
K00600	glycine hydroxymethyltransferase	6.8	8.2	12.24	7.23	13.1	47.57
K00602	phosphoribosylaminoimidazolecarboxamide formyltransferase / IMPcyclohydrolase	3.4	6.83	0	3.62	2.07	15.92
K00605	aminomethyltransferase	10.2	4.1	11.02	4.52	6.21	36.05
K00609	aspartate carbamoyltransferase catalytic subunit	5.1	0	0	0	0	5.1
K00611	ornithine carbamoyltransferase	0	1.37	1.22	0.9	0.69	4.18
K00613	glycine amidinotransferase	0	1.37	0	0.9	0	2.27
K00615	transketolase	13.6	13.66	47.76	22.62	56.53	154.17
K00616	transaldolase	3.4	2.73	1.22	3.62	4.83	15.8
K00626	acetyl-CoA C-acetyltransferase	0	1.37	1.22	3.61	0.69	6.89
K00627	pyruvate dehydrogenase E2 component (dihydrolipoamideacetyltransferase)	0	5.46	1.22	0.9	6.9	14.48
K00648	3-oxoacyl-[acyl-carrier-protein] synthase III	0	0	0	2.71	0	2.71
K00658	2-oxoglutarate dehydrogenase E2 component (dihydrolipoamidesuccinyltransferase)	0	0	2.45	1.81	0	4.26
K00660	chalcone synthase	22.1	23.24	89.39	11.76	51.71	198.2
K00670	peptide alpha-N-acetyltransferase	11.9	9.57	7.34	9.04	7.59	45.44
K00680	phospholipid:diacylglycerol acyltransferase	28.9	36.9	90.61	17.18	56.54	230.13
K00697	alpha,alpha-trehalose-phosphate synthase (UDP-forming)	0	0	0	0.9	0	0.9
K00721	dolichol-phosphate mannosyltransferase	1.7	1.37	2.45	2.71	3.45	11.68
K00728	dolichyl-phosphate-mannose-protein mannosyltransferase	8.5	9.57	4.9	11.76	5.52	40.25
K00729	dolichyl-phosphate beta-glucosyltransferase	0	0	0	0.9	0.69	1.59
K00731	glycoprotein-N-acetylgalactosamine 3-beta-galactosyltransferase	1.7	2.73	0	1.81	4.14	10.38
K00757	uridine phosphorylase	0	1.37	0	0	0.69	2.06
K00759	adenine phosphoribosyltransferase	0	0	4.9	2.71	4.14	11.75
K00761	uracil phosphoribosyltransferase	0	9.56	3.67	6.33	0	19.56
K00763	nicotinate phosphoribosyltransferase	0	1.37	1.22	0	0.69	3.28
K00766	anthranilate phosphoribosyltransferase	0	0	2.45	5.43	0	7.88
K00771	protein xylosyltransferase	23.8	0	0	0.9	0	24.7
K00783	hypothetical protein	0	0	1.22	0	1.38	2.6
K00789	S-adenosylmethionine synthetase	1.7	4.1	23.27	19.9	30.34	79.31
K00793	riboflavin synthase alpha chain	0	0	0	2.71	2.07	4.78
K00794	riboflavin synthase beta chain	1.7	0	4.9	0.9	3.45	10.95
K00797	spermidine synthase	0	4.1	0	0.9	0	5
K00799	glutathione S-transferase	32.3	45.1	23.27	56.09	43.43	200.19
K00806	undecaprenyl diphosphate synthase	3.4	0	1.22	1.81	1.38	7.81
K00810	deoxyhypusine synthase	0	8.2	0	6.33	6.89	21.42
K00812	aspartate aminotransferase	1.7	0	2.44	0.9	4.14	9.18
K00813	aspartate aminotransferase	1.7	0	3.67	4.52	4.14	14.03
K00814	alanine transaminase	3.4	4.1	18.37	7.23	12.41	45.51
K00817	histidinol-phosphate aminotransferase	0	2.73	6.12	3.61	6.21	18.67
K00845	glucokinase	3.4	0	0	0	0	3.4
K00847	fructokinase	1.7	4.1	2.45	7.24	2.76	18.25
K00850	6-phosphofructokinase	3.4	12.31	7.34	8.14	4.14	35.33
K00854	xylulokinase	0	0	1.22	0	0.69	1.91
K00855	phosphoribulokinase	5.1	4.11	30.62	0	20.68	60.51
K00856	adenosine kinase	8.5	4.1	3.67	4.52	10.34	31.13
K00859	dephospho-CoA kinase	0	0	2.45	0	0.69	3.14
K00860	adenylylsulfate kinase	0	1.37	0	0.9	0	2.27
K00864	glycerol kinase	0	0	0	4.52	0	4.52
K00873	pyruvate kinase	5.1	8.2	14.69	9.95	11.72	49.66
K00876	uridine kinase	15.3	6.84	9.8	4.52	4.14	40.6
K00888	phosphatidylinositol 4-kinase	0	0	0	0.9	0.69	1.59
K00889	1-phosphatidylinositol-4-phosphate 5-kinase	0	10.94	0	7.23	0.69	18.86
K00891	shikimate kinase	8.5	0	6.12	0.9	3.45	18.97
K00894	ethanolamine kinase	0	0	0	0.9	0.69	1.59
K00895	pyrophosphate--fructose-6-phosphate 1-phosphotransferase	0	0	0	1.81	0	1.81
K00908	Ca2+/calmodulin-dependent protein kinase	0	10.93	0	13.57	0	24.5
K00914	phosphatidylinositol 3-kinase	0	4.1	0	3.62	0.69	8.41
K00919	4-diphosphocytidyl-2-C-methyl-D-erythritol kinase	0	1.37	0	0	0	1.37
K00927	phosphoglycerate kinase	73.11	39.64	66.12	35.27	85.51	299.65
K00930	acetylglutamate/acetylaminoadipate kinase	0	0	3.67	1.81	3.45	8.93
K00933	creatine kinase	0	42.37	0	51.57	2.07	96.01
K00934	arginine kinase	0	19.13	0	10.86	1.38	31.37
K00936	arginine kinase	0	10.93	0	10.86	0	21.79
K00939	adenylate kinase	0	4.1	7.35	4.52	3.45	19.42
K00940	nucleoside-diphosphate kinase	25.5	47.84	36.73	54.27	57.22	221.56
K00942	guanylate kinase	3.4	4.1	0	0	0	7.5
K00958	sulfate adenylyltransferase	5.1	5.46	8.57	5.43	4.14	28.7
K00967	ethanolamine-phosphate cytidylyltransferase	0	0	0	1.81	0	1.81
K00981	phosphatidate cytidylyltransferase	1.7	1.37	0	2.71	2.07	7.85
K00991	2-C-methyl-D-erythritol 4-phosphate cytidylyltransferase	0	0	0	0	2.76	2.76
K00993	ethanolaminephosphotransferase	0	1.37	1.22	0	0.69	3.28
K01006	pyruvate,orthophosphate dikinase	17	5.47	9.8	2.71	4.83	39.81
K01012	biotin synthetase	1.7	2.73	4.9	6.33	3.45	19.11
K01014	aryl sulfotransferase	6.8	2.73	20.82	2.71	11.72	44.78
K01046	triacylglycerol lipase	6.8	2.73	12.25	9.05	15.17	46
K01053	gluconolactonase	0	1.37	0	1.81	0	3.18
K01069	hydroxyacylglutathione hydrolase	3.4	6.84	7.34	2.71	4.14	24.43
K01071	oleoyl-[acyl-carrier-protein] hydrolase	1.7	0	0	1.81	0	3.51
K01077	alkaline phosphatase	5.1	1.37	0	1.81	0	8.28
K01080	phosphatidate phosphatase	0	1.37	4.9	0	5.52	11.79
K01090	protein phosphatase	11.9	10.93	7.35	11.76	9.65	51.59
K01092	myo-inositol-1(or 4)-monophosphatase	0	0	0	0	0.69	0.69
K01100	sedoheptulose-bisphosphatase	18.7	4.1	45.3	10.85	55.16	134.11
K01101	4-nitrophenyl phosphatase	1.7	0	2.45	0.9	4.14	9.19
K01104	protein-tyrosine phosphatase	6.8	8.2	8.57	5.42	6.21	35.2
K01127	glycosylphosphatidylinositol phospholipase D	0	1.37	0	0.9	0	2.27
K01135	arylsulfatase B	3.4	0	1.22	0	2.07	6.69
K01142	exodeoxyribonuclease III	0	1.37	0	0	1.38	2.75
K01175	micrococcal nuclease	1.7	1.37	0	2.71	0	5.78
K01210	glucan 1,3-beta-glucosidase	0	1.37	0	0	0	1.37
K01228	mannosyl-oligosaccharide glucosidase	0	0	0	1.81	0	1.81
K01238	myrosinase	3.4	0	0	0	0.69	4.09
K01251	adenosylhomocysteinase	17	35.53	26.94	27.14	71.01	177.62
K01256	aminopeptidase N	1.7	1.37	0	0	2.07	5.14
K01265	methionyl aminopeptidase	15.3	36.9	17.14	31.67	12.41	113.42
K01267	aspartyl aminopeptidase	0	1.37	0	4.52	2.07	7.96
K01269	aminopeptidase	0	0	2.45	0	0	2.45
K01289	carboxypeptidase	0	5.47	0	0	0	5.47
K01310	chymotrypsin	6.8	0	0	0	5.52	12.32
K01312	trypsin	1.7	0	12.25	0	6.9	20.85
K01358	ATP-dependent Clp protease, protease subunit	35.7	34.16	35.51	25.32	45.5	176.19
K01362	lactocepin	0	0	0	1.81	0	1.81
K01363	cathepsin B	10.2	1.37	13.47	3.62	6.89	35.55
K01366	cathepsin H	6.8	0	2.44	2.71	2.76	14.71
K01372	bleomycin hydrolase	1.7	4.1	4.9	6.33	2.76	19.79
K01373	cathepsin F	3.4	2.73	6.12	6.33	24.82	43.4
K01376	cathepsin V	56.11	45.09	50.2	32.55	45.52	229.47
K01379	cathepsin D	17	8.2	47.76	8.14	16.55	97.65
K01381	saccharopepsin	8.5	5.47	15.92	3.62	5.52	39.03
K01410	mitochondrial intermediate peptidase	0	0	1.22	0	0.69	1.91
K01412	mitochondrial processing peptidase	13.6	10.94	4.9	9.95	13.79	53.18
K01414	oligopeptidase A	8.5	4.1	4.9	4.52	2.07	24.09
K01415	endothelin-converting enzyme	0	4.1	0	1.81	0	5.91
K01419	ATP-dependent HslUV protease, peptidase subunit HslV	0	2.73	1.22	0	1.38	5.33
K01423	putative membrane protein	3.4	1.37	12.25	8.14	7.58	32.74
K01436	aminoacylase	0	1.37	0	1.81	0	3.18
K01438	acetylornithine deacetylase	10.2	8.2	2.45	8.14	3.45	32.44
K01450	formylmethionine deformylase	1.7	6.83	9.8	5.43	8.96	32.72
K01462	glutathionylspermidine amidase/synthetase	1.7	6.83	11.02	6.33	10.34	36.22
K01493	dCMP deaminase	1.7	0	0	0	0	1.7
K01507	inorganic pyrophosphatase	11.9	19.14	15.91	6.33	34.48	87.76
K01509	adenosinetriphosphatase	0	4.1	0	3.62	0	7.72
K01512	acylphosphatase	0	1.37	2.45	0	6.21	10.03
K01515	ADP-ribose pyrophosphatase	0	1.37	0	0.9	0.69	2.96
K01527	nascent polypeptide-associated complex subunit beta	15.3	28.7	15.92	27.14	22.07	109.13
K01528	dynamin GTPase	3.4	0	0	0	0	3.4
K01529	dynamin GTPase	0	0	1.22	1.81	0.69	3.72
K01537	Ca2+-transporting ATPase	3.4	5.47	3.67	5.42	4.83	22.79
K01539	sodium/potassium-transporting ATPase subunit alpha	3.4	4.1	4.9	14.48	4.14	31.02
K01551	arsenite-transporting ATPase	5.1	2.73	3.67	6.33	2.76	20.59
K01563	haloalkane dehalogenase	0	2.73	0	0	0	2.73
K01567	N-sulfoglucosamine sulfohydrolase	0	0	0	0.9	0	0.9
K01595	phosphoenolpyruvate carboxylase	0	0	0	0	0.69	0.69
K01598	phosphopantothenoylcysteine decarboxylase	0	1.37	3.67	1.81	0	6.85
K01601	ribulose-bisphosphate carboxylase large chain	37.41	15.03	42.86	3.62	19.99	118.91
K01602	ribulose-bisphosphate carboxylase small chain	18.7	5.47	13.47	5.43	0.69	43.76
K01609	indole-3-glycerol phosphate synthase	0	0	0	0	2.07	2.07
K01610	phosphoenolpyruvate carboxykinase (ATP)	10.2	24.61	13.47	7.23	19.99	75.5
K01623	fructose-bisphosphate aldolase, class I	25.5	15.03	63.68	16.28	64.82	185.31
K01624	fructose-bisphosphate aldolase, class II	5.1	10.94	11.02	7.24	10.34	44.64
K01626	3-deoxy-7-phosphoheptulonate synthase	0	0	0	0	1.38	1.38
K01631	2-dehydro-3-deoxyphosphogalactonate aldolase	0	0	0	1.81	0	1.81
K01644	citrate lyase subunit beta / citryl-CoA lyase	5.1	0	0	0	0	5.1
K01647	citrate synthase	5.1	8.2	13.46	11.76	24.82	63.34
K01648	ATP citrate (pro-S)-lyase	1.7	10.93	22.04	10.85	22.06	67.58
K01649	2-isopropylmalate synthase	3.4	2.74	0	0	5.52	11.66
K01652	acetolactate synthase I/II/III large subunit	0	4.1	0	0	1.38	5.48
K01672	carbonic anhydrase	30.6	19.14	80.83	16.28	89.64	236.49
K01673	carbonic anhydrase	5.1	5.47	4.9	0.9	11.72	28.09
K01674	carbonic anhydrase	57.8	36.9	82.03	14.47	24.82	216.02
K01679	fumarate hydratase, class II	5.1	8.2	4.9	3.62	2.07	23.89
K01681	aconitate hydratase 1	5.1	4.1	9.79	8.14	6.9	34.03
K01689	enolase	8.5	9.57	8.56	5.42	23.44	55.49
K01692	enoyl-CoA hydratase	3.4	2.73	4.9	8.14	2.76	21.93
K01693	imidazoleglycerol-phosphate dehydratase	0	2.73	1.22	0	0	3.95
K01697	cystathionine beta-synthase	1.7	0	0	0	0.69	2.39
K01698	porphobilinogen synthase	0	0	3.67	0.9	0	4.57
K01703	3-isopropylmalate/(R)-2-methylmalate dehydratase large subunit	0	0	0	0	4.83	4.83
K01704	3-isopropylmalate/(R)-2-methylmalate dehydratase small subunit	1.7	4.1	1.22	5.43	4.83	17.28
K01710	dTDP-glucose 4,6-dehydratase	0	0	0	1.81	2.76	4.57
K01711	GDPmannose 4,6-dehydratase	17	9.56	4.89	24.42	24.13	80
K01724	4a-hydroxytetrahydrobiopterin dehydratase	1.7	10.93	2.45	8.14	2.07	25.29
K01725	cyanate lyase	3.4	0	11.02	0	3.45	17.87
K01737	6-pyruvoyl tetrahydrobiopterin synthase	3.4	5.46	3.67	0.9	2.76	16.19
K01738	cysteine synthase A	1.7	2.73	2.44	3.62	1.38	11.87
K01739	cystathionine gamma-synthase	0	0	0	0.9	0.69	1.59
K01749	hydroxymethylbilane synthase	3.4	1.37	4.9	1.81	7.58	19.06
K01750	ornithine cyclodeaminase	3.4	0	6.12	0.9	8.97	19.39
K01756	adenylosuccinate lyase	0	1.37	0	0.9	0	2.27
K01758	cystathionine gamma-lyase	10.2	0	0	0.9	0	11.1
K01759	lactoylglutathione lyase	20.4	16.41	6.12	31.66	20	94.59
K01778	diaminopimelate epimerase	0	0	0	1.81	1.38	3.19
K01783	ribulose-phosphate 3-epimerase	5.1	5.46	1.22	0.9	8.28	20.96
K01792	glucose-6-phosphate 1-epimerase	6.8	1.37	1.22	1.81	1.38	12.58
K01795	chondroitin-glucuronate 5-epimerase	22.1	4.1	7.35	0.9	4.14	38.59
K01802	peptidylprolyl isomerase	39.11	91.58	57.53	47.02	48.96	284.2
K01803	triosephosphate isomerase (TIM)	27.21	23.23	33.06	14.48	28.95	126.93
K01807	ribose 5-phosphate isomerase A	0	0	1.22	1.81	4.14	7.17
K01809	mannose-6-phosphate isomerase	0	1.37	1.22	7.23	0.69	10.51
K01814	phosphoribosylformimino-5-aminoimidazole carboxamide ribotideisomerase	1.7	1.37	1.22	2.71	2.07	9.07
K01823	isopentenyl-diphosphate delta-isomerase	0	1.37	0	1.81	0	3.18
K01829	protein disulfide-isomerase	18.7	24.6	22.04	45.23	26.2	136.77
K01830	prostaglandin-H2 D-isomerase	25.5	16.41	13.47	19	14.49	88.87
K01834	phosphoglycerate mutase	13.6	12.3	19.59	22.61	20.69	88.79
K01835	phosphoglucomutase	5.1	2.73	3.67	5.43	4.83	21.76
K01838	beta-phosphoglucomutase	18.7	4.1	8.57	5.42	4.83	41.62
K01840	phosphomannomutase	15.3	24.6	30.61	19	23.45	112.96
K01845	glutamate-1-semialdehyde 2,1-aminomutase	1.7	0	3.67	0	7.59	12.96
K01858	myo-inositol-1-phosphate synthase	0	2.73	0	3.62	0	6.35
K01866	tyrosyl-tRNA synthetase	1.7	1.37	1.22	2.71	6.21	13.21
K01867	tryptophanyl-tRNA synthetase	0	1.37	1.22	0	0.69	3.28
K01868	threonyl-tRNA synthetase	3.4	2.73	2.45	0	3.45	12.03
K01870	isoleucyl-tRNA synthetase	3.4	0	2.45	1.8	4.14	11.79
K01872	alanyl-tRNA synthetase	0	1.37	2.45	3.62	1.38	8.82
K01874	methionyl-tRNA synthetase	5.1	4.1	2.45	3.61	4.83	20.09
K01875	seryl-tRNA synthetase	0	4.1	2.45	1.81	3.45	11.81
K01876	aspartyl-tRNA synthetase	0	2.73	6.12	0.9	3.45	13.2
K01880	glycyl-tRNA synthetase	0	0	0	1.81	0	1.81
K01881	prolyl-tRNA synthetase	0	0	1.22	6.33	0.69	8.24
K01885	glutamyl-tRNA synthetase	6.8	1.37	4.9	0.9	0.69	14.66
K01886	glutaminyl-tRNA synthetase	0	1.37	0	0	0	1.37
K01887	arginyl-tRNA synthetase	0	2.73	0	0.9	5.52	9.15
K01889	phenylalanyl-tRNA synthetase alpha chain	1.7	8.2	1.22	2.71	5.52	19.35
K01890	phenylalanyl-tRNA synthetase beta chain	0	0	0	1.81	1.38	3.19
K01892	histidyl-tRNA synthetase	0	4.1	1.22	2.71	0.69	8.72
K01895	acetyl-CoA synthetase	1.7	2.73	4.9	0.9	4.14	14.37
K01897	long-chain acyl-CoA synthetase	0	5.46	3.67	0.9	3.45	13.48
K01899	succinyl-CoA synthetase alpha subunit	1.7	1.37	1.22	1.81	0	6.1
K01900	succinyl-CoA synthetase beta subunit	0	0	1.22	0.9	0.69	2.81
K01915	glutamine synthetase	6.8	6.83	8.57	2.7	11.03	35.93
K01920	glutathione synthase	1.7	0	4.9	2.71	2.76	12.07
K01939	adenylosuccinate synthase	1.7	2.73	0	2.71	2.07	9.21
K01940	argininosuccinate synthase	6.8	8.2	0	0.9	2.07	17.97
K01951	GMP synthase (glutamine-hydrolysing)	0	0	1.22	1.81	0	3.03
K01952	phosphoribosylformylglycinamidine synthase	0	0	0	0.9	0.69	1.59
K01969	3-methylcrotonyl-CoA carboxylase beta subunit	1.7	6.84	6.12	2.71	2.76	20.13
K01971	DNA ligase (ATP)	3.4	0	0	0	0	3.4
K02036	phosphate transport system ATP-binding protein	0	4.1	0	0	0	4.1
K02078	acyl carrier protein	8.5	8.21	29.39	9.04	23.44	78.58
K02087	cyclin-dependent kinase 1	0	0	0	1.81	1.38	3.19
K02108	F-type H+-transporting ATPase subunit a	6.8	0	0	0	0	6.8
K02110	F-type H+-transporting ATPase subunit c	3.4	1.37	4.9	0	2.76	12.43
K02111	F-type H+-transporting ATPase subunit alpha	1.7	0	1.22	4.52	0	7.44
K02112	F-type H+-transporting ATPase subunit beta	0	4.1	0	0	0.69	4.79
K02115	F-type H+-transporting ATPase subunit gamma	17	2.74	42.86	3.62	35.85	102.07
K02126	F-type H+-transporting ATPase subunit a	10.2	9.57	7.34	1.8	6.9	35.81
K02127	F-type H+-transporting ATPase subunit b	0	0	2.45	0	1.38	3.83
K02128	F-type H+-transporting ATPase subunit c	0	0	2.45	0	0	2.45
K02132	F-type H+-transporting ATPase subunit alpha	11.9	20.5	40.41	39.8	40.68	153.29
K02133	F-type H+-transporting ATPase subunit beta	5.1	5.46	4.9	5.42	8.28	29.16
K02134	F-type H+-transporting ATPase subunit delta	1.7	17.77	3.67	18.99	9.65	51.78
K02135	F-type H+-transporting ATPase subunit epsilon	25.5	25.97	25.72	13.57	37.92	128.68
K02136	F-type H+-transporting ATPase subunit gamma	13.6	30.06	35.51	18.99	17.23	115.39
K02137	F-type H+-transporting ATPase oligomycin sensitivity conferralprotein	15.3	16.4	19.59	22.62	11.03	84.94
K02144	V-type H+-transporting ATPase 54 kD subunit	11.9	17.77	13.47	19.91	20.69	83.74
K02145	V-type H+-transporting ATPase subunit A	45.91	45.11	45.31	13.56	56.54	206.43
K02146	V-type H+-transporting ATPase subunit AC39	0	10.93	8.57	8.14	18.62	46.26
K02147	V-type H+-transporting ATPase subunit B	13.6	9.57	13.47	9.04	13.79	59.47
K02148	V-type H+-transporting ATPase subunit C	1.7	4.1	6.12	0.9	0.69	13.51
K02149	V-type H+-transporting ATPase subunit D	6.8	5.47	6.12	7.24	17.93	43.56
K02151	V-type H+-transporting ATPase subunit F	22.1	15.03	20.81	1.81	15.86	75.61
K02152	V-type H+-transporting ATPase subunit G	37.41	25.97	34.29	24.43	37.92	160.02
K02154	V-type H+-transporting ATPase subunit I	6.8	5.46	13.47	10.86	18.62	55.21
K02155	V-type H+-transporting ATPase 16kDa proteolipid subunit	49.3	46.47	51.43	29.85	64.13	241.18
K02179	cell cycle arrest protein BUB2	0	0	0	0	2.07	2.07
K02180	cell cycle arrest protein BUB3	0	0	0	0	0.69	0.69
K02183	calmodulin	35.7	92.94	37.95	80.51	57.24	304.34
K02195	heme exporter protein C	0	1.37	3.67	0	0.69	5.73
K02202	cyclin-dependent kinase 7	1.7	4.1	0	4.52	0	10.32
K02213	cell division control protein 6	0	2.73	0	3.62	0.69	7.04
K02218	casein kinase 1	0	1.37	0	0	0.69	2.06
K02219	cyclin-dependent kinase regulatory subunit CKS1	10.2	10.93	6.12	12.67	5.52	45.44
K02221	YggT family protein	0	0	1.22	0	4.83	6.05
K02256	cytochrome c oxidase subunit I	20.4	4.1	8.57	5.42	6.21	44.7
K02257	protoheme IX farnesyltransferase	0	0	1.22	0	0.69	1.91
K02258	cytochrome c oxidase subunit XI assembly protein	0	0	0	0	2.07	2.07
K02261	cytochrome c oxidase subunit II	15.3	9.56	9.79	7.24	3.45	45.34
K02262	cytochrome c oxidase subunit III	10.2	4.1	8.57	6.33	12.41	41.61
K02267	cytochrome c oxidase subunit VIb	10.2	16.4	14.69	22.62	14.48	78.39
K02293	phytoene dehydrogenase, phytoene desaturase	0	0	0	1.81	2.07	3.88
K02355	elongation factor EF-G	0	1.37	0	0.9	1.38	3.65
K02356	elongation factor EF-P	0	0	3.67	0	0	3.67
K02357	elongation factor EF-Ts	1.7	0	1.22	0	2.76	5.68
K02358	elongation factor EF-Tu	3.4	2.73	3.67	0.9	2.76	13.46
K02372	3R-hydroxymyristoyl ACP dehydrase	1.7	0	0	0	0.69	2.39
K02377	GDP-L-fucose synthase	11.9	8.2	12.25	9.95	12.41	54.71
K02426	cysteine desulfuration protein SufE	5.1	2.73	3.67	5.43	5.52	22.45
K02435	aspartyl-tRNA(Asn)/glutamyl-tRNA (Gln) amidotransferase subunit C	0	1.37	0	1.81	0.69	3.87
K02437	glycine cleavage system H protein	6.8	2.74	6.12	3.61	27.58	46.85
K02449	cyclin-dependent kinase 10	0	1.37	0	0	0.69	2.06
K02470	DNA gyrase subunit B	0	0	0	0	0.69	0.69
K02489	two-component system, cell cycle sensor kinase and responseregulator	0	6.83	0	0.9	0	7.73
K02492	glutamyl-tRNA reductase	5.1	0	1.22	2.71	5.52	14.55
K02501	glutamine amidotransferase	0	0	2.45	0	0	2.45
K02503	Hit-like protein involved in cell-cycle regulation	6.8	8.21	20.82	9.04	12.42	57.29
K02518	translation initiation factor IF-1	10.2	12.29	20.81	5.42	12.41	61.13
K02519	translation initiation factor IF-2	3.4	0	4.89	1.81	1.38	11.48
K02520	translation initiation factor IF-3	0	1.37	0	0	1.38	2.75
K02537	mitotic spindle assembly checkpoint protein MAD2	0	2.73	0	5.43	0.69	8.85
K02548	1,4-dihydroxy-2-naphthoate octaprenyltransferase	1.7	0	9.8	0.9	2.76	15.16
K02635	cytochrome b6	5.1	1.37	8.57	2.71	2.76	20.51
K02636	cytochrome b6-f complex iron-sulfur subunit	27.2	9.57	58.76	22.61	66.19	184.33
K02637	cytochrome b6-f complex subunit 4	0	0	1.22	0	0.69	1.91
K02639	ferredoxin	11.9	5.47	12.25	2.71	15.17	47.5
K02640	cytochrome b6-f complex subunit 5	3.4	4.1	0	4.52	0.69	12.71
K02641	ferredoxin--NADP+ reductase	22.1	5.47	50.2	13.57	82.05	173.39
K02684	DNA primase small subunit	0	0	1.22	0	0	1.22
K02689	photosystem I P700 chlorophyll a apoprotein A1	30.6	10.93	20.82	13.56	11.04	86.95
K02690	photosystem I P700 chlorophyll a apoprotein A2	18.7	15.03	13.47	6.33	6.9	60.43
K02691	photosystem I subunit VII	22.1	13.67	63.68	9.05	8.27	116.77
K02692	photosystem I subunit II	6.8	2.73	3.67	0.9	4.83	18.93
K02693	photosystem I subunit IV	3.4	2.73	0	0	0	6.13
K02694	photosystem I subunit III	18.7	2.73	4.9	8.14	2.07	36.54
K02695	photosystem I subunit VI	5.1	6.83	1.22	0	0	13.15
K02698	photosystem I subunit X	3.4	0	0	0	0	3.4
K02699	photosystem I subunit XI	3.4	0	0	0.9	0	4.3
K02703	photosystem II P680 reaction center D1 protein	930.05	291.15	806.9	318.36	440.6	2787.06
K02704	photosystem II CP47 chlorophyll apoprotein	13.6	12.3	46.53	5.43	16.55	94.41
K02705	photosystem II CP43 chlorophyll apoprotein	122.42	39.64	129.79	42.52	88.25	422.62
K02706	photosystem II P680 reaction center D2 protein	1.7	4.1	0	0	0.69	6.49
K02707	photosystem II cytochrome b559 subunit alpha	3.4	0	1.22	0	0.69	5.31
K02708	photosystem II cytochrome b559 subunit beta	0	0	1.22	0	0.69	1.91
K02709	photosystem II PsbH protein	1.7	4.1	0	1.81	0	7.61
K02716	photosystem II oxygen-evolving enhancer protein 1	64.61	19.14	94.29	44.32	122.72	345.08
K02717	photosystem II oxygen-evolving enhancer protein 2	1.7	0	9.8	0.9	0.69	13.09
K02719	photosystem II PsbU protein	44.21	27.33	110.21	29.86	113.07	324.68
K02720	photosystem II cytochrome c550	20.4	1.37	12.25	1.81	2.07	37.9
K02721	photosystem II PsbW protein	1.7	0	0	0	0	1.7
K02725	20S proteasome subunit alpha 6	3.4	8.2	3.67	3.62	3.45	22.34
K02726	20S proteasome subunit alpha 2	18.7	16.4	4.89	17.18	8.28	65.45
K02727	20S proteasome subunit alpha 7	1.7	2.73	0	1.81	1.38	7.62
K02728	20S proteasome subunit alpha 3	5.1	5.47	1.22	5.43	4.83	22.05
K02729	20S proteasome subunit alpha 5	8.5	2.73	4.9	5.42	4.83	26.38
K02730	20S proteasome subunit alpha 1	3.4	10.94	13.47	8.14	6.9	42.85
K02731	20S proteasome subunit alpha 4	3.4	1.37	4.9	5.42	5.52	20.61
K02732	20S proteasome subunit beta 6	8.5	21.86	12.25	10.86	9.65	63.12
K02734	20S proteasome subunit beta 4	8.5	9.57	7.35	10.86	11.03	47.31
K02735	20S proteasome subunit beta 3	10.2	12.3	8.57	7.23	6.21	44.51
K02736	20S proteasome subunit beta 7	15.3	4.1	2.44	10.85	3.45	36.14
K02737	20S proteasome subunit beta 5	6.8	12.3	12.25	15.37	10.34	57.06
K02738	20S proteasome subunit beta 1	3.4	12.3	14.69	5.43	6.9	42.72
K02739	20S proteasome subunit beta 2	6.8	6.83	8.57	2.71	2.76	27.67
K02835	peptide chain release factor RF-1	1.7	0	0	0.9	2.76	5.36
K02837	peptide chain release factor RF-3	6.8	0	0	1.81	0.69	9.3
K02838	ribosome recycling factor	3.4	2.73	3.67	1.81	1.38	12.99
K02864	large subunit ribosomal protein L10	6.8	4.1	14.69	2.71	18.62	46.92
K02865	large subunit ribosomal protein L10Ae	124.12	161.26	184.9	156.51	157.2	783.99
K02866	large subunit ribosomal protein L10e	74.81	79.26	51.43	100.42	60.68	366.6
K02867	large subunit ribosomal protein L11	3.4	8.2	1.22	1.81	0.69	15.32
K02868	large subunit ribosomal protein L11e	59.51	73.79	77.13	72.37	84.12	366.92
K02870	large subunit ribosomal protein L12e	62.9	82.01	71.02	122.11	108.95	446.99
K02871	large subunit ribosomal protein L13	8.5	10.93	1.22	3.62	6.21	30.48
K02872	large subunit ribosomal protein L13Ae	105.42	131.21	122.45	125.75	109.62	594.45
K02873	large subunit ribosomal protein L13e	62.91	77.9	78.36	84.13	69.64	372.94
K02874	large subunit ribosomal protein L14	0	1.37	0	4.52	0	5.89
K02875	large subunit ribosomal protein L14e	62.91	102.51	93.06	103.12	74.46	436.06
K02876	large subunit ribosomal protein L15	6.8	13.67	14.69	6.33	13.79	55.28
K02877	large subunit ribosomal protein L15e	76.51	92.93	74.69	83.23	74.46	401.82
K02879	large subunit ribosomal protein L17	6.8	9.57	8.57	4.52	23.44	52.9
K02880	large subunit ribosomal protein L17e	40.8	72.44	20.81	61.52	55.17	250.74
K02882	large subunit ribosomal protein L18Ae	47.61	105.24	58.77	66.94	59.99	338.55
K02883	large subunit ribosomal protein L18e	57.8	83.38	99.19	89.55	88.95	418.87
K02884	large subunit ribosomal protein L19	0	1.37	1.22	4.52	3.45	10.56
K02885	large subunit ribosomal protein L19e	76.51	82	89.38	113.08	123.41	484.38
K02887	large subunit ribosomal protein L20	5.1	1.37	2.45	6.33	2.07	17.32
K02889	large subunit ribosomal protein L21e	39.11	79.27	51.43	62.42	68.95	301.18
K02890	large subunit ribosomal protein L22	3.4	0	0	0.9	0.69	4.99
K02891	large subunit ribosomal protein L22e	61.21	80.65	102.86	93.18	68.94	406.84
K02893	large subunit ribosomal protein L23Ae	37.41	28.7	45.3	54.27	55.85	221.53
K02894	large subunit ribosomal protein L23e	66.31	105.24	108.97	88.66	105.49	474.67
K02895	large subunit ribosomal protein L24	1.7	2.73	1.22	2.71	0.69	9.05
K02896	large subunit ribosomal protein L24e	66.31	82	69.79	84.13	71.01	373.24
K02898	large subunit ribosomal protein L26e	62.91	65.6	69.8	83.23	75.83	357.37
K02899	large subunit ribosomal protein L27	10.2	6.84	7.35	7.23	1.38	33
K02900	large subunit ribosomal protein L27Ae	90.12	113.44	84.48	88.66	95.85	472.55
K02901	large subunit ribosomal protein L27e	62.91	76.54	56.32	72.37	68.27	336.41
K02902	large subunit ribosomal protein L28	3.4	19.13	6.12	9.05	3.45	41.15
K02903	large subunit ribosomal protein L28e	64.61	101.14	77.16	54.28	55.85	353.04
K02905	large subunit ribosomal protein L29e	47.61	54.67	83.27	87.76	77.91	351.22
K02906	large subunit ribosomal protein L3	5.1	1.37	3.67	3.62	3.45	17.21
K02908	large subunit ribosomal protein L30e	71.41	128.47	106.54	78.71	90.32	475.45
K02910	large subunit ribosomal protein L31e	71.41	91.57	148.17	75.98	153.07	540.2
K02912	large subunit ribosomal protein L32e	64.61	72.44	68.57	86.85	70.32	362.79
K02913	large subunit ribosomal protein L33	18.7	8.2	7.35	21.71	13.1	69.06
K02914	large subunit ribosomal protein L34	1.7	1.37	1.22	2.71	0.69	7.69
K02915	large subunit ribosomal protein L34e	78.21	101.15	83.27	107.66	73.78	444.07
K02916	large subunit ribosomal protein L35	1.7	0	1.22	0	0	2.92
K02917	large subunit ribosomal protein L35Ae	61.21	91.57	89.39	89.56	84.8	416.53
K02918	large subunit ribosomal protein L35e	66.31	60.13	69.79	98.6	74.47	369.3
K02920	large subunit ribosomal protein L36e	71.41	95.67	84.48	95.89	93.09	440.54
K02921	large subunit ribosomal protein L37Ae	73.11	114.79	84.49	121.22	99.98	493.59
K02922	large subunit ribosomal protein L37e	25.5	64.24	24.48	46.13	66.2	226.55
K02923	large subunit ribosomal protein L38e	79.91	177.67	120.01	139.31	89.64	606.54
K02924	large subunit ribosomal protein L39e	88.41	99.78	74.68	107.61	77.22	447.7
K02925	large subunit ribosomal protein L3e	61.21	54.67	57.55	69.65	58.6	301.68
K02926	large subunit ribosomal protein L4	0	1.37	0	4.52	5.52	11.41
K02927	large subunit ribosomal protein L40e	236.33	280.17	202.06	291.29	172.38	1182.23
K02929	large subunit ribosomal protein L44e	98.62	121.64	69.79	87.74	100.67	478.46
K02930	large subunit ribosomal protein L4e	64.6	112.06	80.81	125.75	60.68	443.9
K02932	large subunit ribosomal protein L5e	66.31	64.24	50.21	73.28	53.08	307.12
K02933	large subunit ribosomal protein L6	1.7	0	0	0	0.69	2.39
K02934	large subunit ribosomal protein L6e	57.81	121.64	42.86	122.12	102.04	446.47
K02936	large subunit ribosomal protein L7Ae	62.91	73.79	68.58	85.04	59.99	350.31
K02937	large subunit ribosomal protein L7e	39.1	27.34	22.04	3.61	4.83	96.92
K02938	large subunit ribosomal protein L8e	32.3	84.74	72.24	90.46	51.71	331.45
K02939	large subunit ribosomal protein L9	5.1	1.37	0	0	0.69	7.16
K02940	large subunit ribosomal protein L9e	69.71	110.7	74.7	84.12	75.85	415.08
K02941	large subunit ribosomal protein LP0	139.42	113.43	123.68	166.45	119.98	662.96
K02942	large subunit ribosomal protein LP1	57.8	159.91	108.99	94.09	104.12	524.91
K02943	large subunit ribosomal protein LP2	142.82	210.47	126.13	222.53	136.52	838.47
K02945	small subunit ribosomal protein S1	10.2	5.47	14.69	15.38	21.38	67.12
K02947	small subunit ribosomal protein S10e	76.51	109.33	104.09	112.17	68.26	470.36
K02948	small subunit ribosomal protein S11	0	1.37	0	0.9	0	2.27
K02949	small subunit ribosomal protein S11e	57.8	30.07	47.75	57.89	64.82	258.33
K02950	small subunit ribosomal protein S12	10.2	9.57	2.45	7.24	4.14	33.6
K02951	small subunit ribosomal protein S12e	59.51	99.78	79.6	101.32	78.6	418.81
K02953	small subunit ribosomal protein S13e	45.91	50.57	37.96	34.38	33.79	202.61
K02955	small subunit ribosomal protein S14e	57.81	73.8	53.88	78.7	76.52	340.71
K02956	small subunit ribosomal protein S15	6.8	8.2	9.8	9.95	5.52	40.27
K02957	small subunit ribosomal protein S15Ae	132.61	123.01	116.32	119.4	104.11	595.45
K02958	small subunit ribosomal protein S15e	47.6	71.08	45.3	80.51	66.19	310.68
K02960	small subunit ribosomal protein S16e	49.3	106.6	72.24	85.94	49.64	363.72
K02961	small subunit ribosomal protein S17	1.7	2.73	2.45	2.71	0	9.59
K02962	small subunit ribosomal protein S17e	78.21	116.18	107.75	124.83	97.91	524.88
K02964	small subunit ribosomal protein S18e	103.72	128.46	96.75	146.55	106.86	582.34
K02966	small subunit ribosomal protein S19e	39.1	75.17	77.14	106.74	75.15	373.3
K02969	small subunit ribosomal protein S20e	40.81	47.84	25.7	26.24	24.83	165.42
K02971	small subunit ribosomal protein S21e	119.02	127.11	82.03	135.69	84.12	547.97
K02973	small subunit ribosomal protein S23e	91.81	131.2	104.08	137.5	91.03	555.62
K02974	small subunit ribosomal protein S24e	86.71	129.84	107.75	132.98	125.49	582.77
K02975	small subunit ribosomal protein S25e	113.92	133.94	107.76	107.65	86.18	549.45
K02976	small subunit ribosomal protein S26e	112.22	135.31	118.79	131.17	99.97	597.46
K02977	small subunit ribosomal protein S27Ae	96.91	132.56	102.87	165.55	126.87	624.76
K02978	small subunit ribosomal protein S27e	127.52	133.93	101.63	112.18	99.29	574.55
K02979	small subunit ribosomal protein S28e	91.82	124.37	102.86	121.22	88.25	528.52
K02980	small subunit ribosomal protein S29e	25.5	58.78	33.05	29.84	16.56	163.73
K02981	small subunit ribosomal protein S2e	44.21	139.41	88.17	84.14	75.84	431.77
K02983	small subunit ribosomal protein S30e	96.92	136.66	97.96	84.12	108.92	524.58
K02984	small subunit ribosomal protein S3Ae	102.02	140.77	100.41	131.17	116.52	590.89
K02985	small subunit ribosomal protein S3e	90.12	129.84	122.45	120.3	109.64	572.35
K02986	small subunit ribosomal protein S4	15.3	4.1	1.22	4.52	2.76	27.9
K02987	small subunit ribosomal protein S4e	71.41	112.08	97.95	138.41	95.84	515.69
K02988	small subunit ribosomal protein S5	5.1	2.74	0	0.9	0.69	9.43
K02989	small subunit ribosomal protein S5e	83.31	121.64	101.64	127.55	110.31	544.45
K02991	small subunit ribosomal protein S6e	45.91	102.5	47.75	91.37	68.95	356.48
K02992	small subunit ribosomal protein S7	6.8	4.1	7.35	1.8	2.76	22.81
K02993	small subunit ribosomal protein S7e	144.53	206.36	138.37	179.12	137.9	806.28
K02994	small subunit ribosomal protein S8	5.1	0	0	0	0.69	5.79
K02995	small subunit ribosomal protein S8e	86.71	117.54	85.7	100.4	102.04	492.39
K02996	small subunit ribosomal protein S9	0	0	0	1.81	2.76	4.57
K02997	small subunit ribosomal protein S9e	81.62	117.53	86.94	84.13	90.32	460.54
K02998	small subunit ribosomal protein SAe	42.51	98.4	71.03	85.95	48.95	346.84
K03007	DNA-directed RNA Polymerase II subunit L	0	4.1	0	2.71	0.69	7.5
K03008	DNA-directed RNA polymerase II subunit J	8.5	6.84	3.67	13.57	10.34	42.92
K03009	DNA-directed RNA Polymerase II subunit K	17	10.94	6.12	16.28	2.76	53.1
K03012	DNA-directed RNA polymerase II subunit D	0	6.83	4.9	8.14	2.76	22.63
K03013	DNA-directed RNA polymerase II subunit E	5.1	1.37	0	0	0.69	7.16
K03014	DNA-directed RNA Polymerase II subunit F	0	1.37	0	3.62	2.07	7.06
K03015	DNA-directed RNA polymerase II subunit G	0	4.1	0	3.62	1.38	9.1
K03016	DNA-directed RNA polymerase II subunit H	10.2	12.3	6.12	4.52	6.21	39.35
K03017	DNA-directed RNA polymerase II subunit I	1.7	2.73	2.45	0.9	0	7.78
K03019	DNA-directed RNA polymerase III subunit C11	1.7	4.1	2.45	4.52	6.21	18.98
K03020	DNA-directed RNA polymerase III subunit C19	5.1	1.37	1.22	8.14	4.83	20.66
K03021	DNA-directed RNA polymerase III subunit C2	0	0	0	1.81	0	1.81
K03025	DNA-directed RNA polymerase III subunit C34	0	4.1	0	0	0.69	4.79
K03027	DNA-directed RNA Polymerase III subunit C5	1.7	1.37	0	3.62	0	6.69
K03030	26S proteasome regulatory subunit N11	0	1.37	0	0.9	0.69	2.96
K03031	26S proteasome regulatory subunit N12	1.7	5.46	7.35	6.33	6.21	27.05
K03032	26S proteasome regulatory subunit N2	3.4	4.1	0	5.43	4.14	17.07
K03033	26S proteasome regulatory subunit N3	0	4.1	3.67	3.62	3.45	14.84
K03035	26S proteasome regulatory subunit N5	0	4.11	0	9.04	4.14	17.29
K03036	26S proteasome regulatory subunit N6	0	1.37	1.22	2.71	2.76	8.06
K03038	26S proteasome regulatory subunit N8	3.4	5.47	1.22	0	0.69	10.78
K03039	26S proteasome regulatory subunit N9	3.4	1.37	4.9	1.81	2.07	13.55
K03061	26S proteasome regulatory subunit T1	1.7	1.37	0	0	0	3.07
K03062	26S proteasome regulatory subunit T2	0	0	1.22	0	1.38	2.6
K03063	26S proteasome regulatory subunit T3	0	4.1	6.12	1.81	4.14	16.17
K03065	26S proteasome regulatory subunit T5	1.7	0	1.22	5.42	5.52	13.86
K03070	preprotein translocase subunit SecA	3.4	0	1.22	0.9	2.07	7.59
K03094	S-phase kinase-associated protein 1	22.1	43.74	11.02	15.38	24.83	117.07
K03097	casein kinase 2, alpha polypeptide	1.7	2.73	2.44	2.71	0	9.58
K03098	outer membrane lipoprotein Blc	1.7	0	2.45	0.9	0	5.05
K03100	signal peptidase I	0	1.37	1.22	0	2.07	4.66
K03115	casein kinase 2, beta polypeptide	3.4	0	0	0	0	3.4
K03116	sec-independent protein translocase protein TatA	10.2	6.83	9.79	1.81	8.97	37.6
K03120	transcription initiation factor TFIID TATA-box-binding protein	1.7	1.37	0	0	1.38	4.45
K03133	transcription initiation factor TFIID subunit D7	0	0	2.45	1.81	0	4.26
K03143	transcription initiation factor TFIIH subunit H3	0	1.37	0	0.9	0	2.27
K03147	thiamine biosynthesis protein ThiC	20.4	4.1	34.29	1.81	13.79	74.39
K03152	4-methyl-5(b-hydroxyethyl)-thiazole monophosphate biosynthesis	1.7	2.74	3.67	4.52	2.76	15.39
K03164	DNA topoisomerase II	0	2.73	0	1.81	0	4.54
K03178	ubiquitin-activating enzyme E1	3.4	10.93	7.34	9.05	3.45	34.17
K03189	urease accessory protein	1.7	0	0	2.71	4.14	8.55
K03217	preprotein translocase subunit YidC	5.1	0	4.89	0.9	6.9	17.79
K03231	elongation factor EF-1 alpha subunit	88.41	124.36	75.91	104.03	104.11	496.82
K03232	elongation factor EF-1 beta subunit	20.4	16.4	30.61	29.85	24.83	122.09
K03233	elongation factor EF-1 gamma subunit	25.5	21.87	42.86	26.24	31.03	147.5
K03234	elongation factor EF-2	8.5	6.83	13.47	9.04	13.79	51.63
K03235	elongation factor EF-3	17	8.21	15.91	9.04	16.55	66.71
K03237	translation initiation factor eIF-2 alpha subunit	6.8	4.1	1.22	10.86	3.45	26.43
K03238	translation initiation factor eIF-2 beta subunit	8.5	13.66	2.45	8.14	7.59	40.34
K03242	translation initiation factor eIF-2 gamma subunit	0	0	0	1.81	1.38	3.19
K03246	translation initiation factor eIF-3 subunit 2	1.7	0	4.9	2.71	2.76	12.07
K03247	translation initiation factor eIF-3 subunit 3	8.5	17.76	7.34	20.81	6.9	61.31
K03248	translation initiation factor eIF-3 subunit 4	0	2.73	2.45	0.9	2.07	8.15
K03249	translation initiation factor eIF-3 subunit 5	3.4	0	0	6.33	4.83	14.56
K03250	translation initiation factor eIF-3 subunit 6	0	0	0	1.81	0.69	2.5
K03251	translation initiation factor eIF-3 subunit 7	0	12.3	12.24	6.33	8.28	39.15
K03253	translation initiation factor eIF-3 subunit 9	3.4	0	0	7.24	6.21	16.85
K03254	translation initiation factor eIF-3 subunit 10	0	0	0	1.81	2.07	3.88
K03257	translation initiation factor eIF-4A	22.1	21.86	28.17	20.81	28.96	121.9
K03259	translation initiation factor eIF-4E	8.5	24.6	8.57	9.95	9.66	61.28
K03262	translation initiation factor eIF-5	0	1.37	1.22	2.71	1.38	6.68
K03263	translation initiation factor eIF-5A	40.81	20.5	19.59	10.86	22.06	113.82
K03264	translation initiation factor eIF-6	3.4	1.37	6.12	2.71	3.45	17.05
K03265	peptide chain release factor eRF subunit 1	1.7	0	0	1.8	4.83	8.33
K03267	G1 to S phase transition protein	0	1.37	0	0.9	2.07	4.34
K03283	heat shock 70kDa protein 1/8	20.4	53.3	39.18	63.31	62.06	238.25
K03306	inorganic phosphate transporter, PiT family	0	1.37	1.22	6.33	8.27	17.19
K03320	ammonium transporter, Amt family	0	0	0	0.9	1.38	2.28
K03331	L-xylulose reductase	5.1	6.84	13.46	3.62	7.58	36.6
K03386	peroxiredoxin (alkyl hydroperoxide reductase subunit C)	0	0	0	1.81	0	1.81
K03403	magnesium chelatase subunit H	0	0	1.22	0	0.69	1.91
K03404	magnesium chelatase subunit D	0	0	0	0.9	0.69	1.59
K03405	magnesium chelatase subunit I	1.7	8.2	0	9.05	0.69	19.64
K03424	TatD DNase family protein	3.4	0	0	2.71	1.38	7.49
K03428	magnesium-protoporphyrin O-methyltransferase	0	0	1.22	0	3.45	4.67
K03434	N-acetylglucosaminylphosphatidylinositol deacetylase	3.4	1.37	4.9	0.9	6.89	17.46
K03453	bile acid:Na+ symporter, BASS family	1.7	1.37	2.44	2.71	0	8.22
K03454	mitochondrial carrier protein, MC family	30.6	17.78	28.16	17.18	22.76	116.48
K03456	protein phosphatase 2 (formerly 2A), regulatory subunit A	1.7	8.2	7.35	8.14	4.14	29.53
K03497	chromosome partitioning protein, ParB family	0	0	0	2.71	0	2.71
K03514	DNA polymerase sigma subunit	0	0	0	0	0.69	0.69
K03526	(E)-4-hydroxy-3-methylbut-2-enyl-diphosphate synthase	0	8.21	3.67	4.52	2.76	19.16
K03527	4-hydroxy-3-methylbut-2-enyl diphosphate reductase	0	0	4.9	0.9	1.38	7.18
K03530	DNA-binding protein HU-beta	8.5	9.57	8.57	19	13.1	58.74
K03531	cell division protein FtsZ	0	0	2.45	0	0.69	3.14
K03541	photosystem II 10kDa protein	6.8	4.1	1.22	0	2.07	14.19
K03542	photosystem II 22kDa protein	25.5	10.94	0	0.9	4.14	41.48
K03553	recombination protein RecA	0	0	0	0	0.69	0.69
K03564	peroxiredoxin Q/BCP	8.5	2.74	25.72	9.05	33.79	79.8
K03574	7,8-dihydro-8-oxoguanine triphosphatase	1.7	0	2.45	2.71	0.69	7.55
K03593	ATP-binding protein involved in chromosome partitioning	1.7	0	0	0	0.69	2.39
K03626	nascent polypeptide-associated complex subunit alpha	28.9	43.73	19.59	23.52	37.92	153.66
K03627	putative transcription factor	18.7	21.87	8.57	10.85	13.1	73.09
K03644	lipoic acid synthetase	0	0	0	0	1.38	1.38
K03650	tRNA modification GTPase	3.4	0	0	0	0	3.4
K03657	DNA helicase II / ATP-dependent DNA helicase PcrA	0	0	0	2.71	0	2.71
K03661	V-type H+-transporting ATPase 21kDa proteolipid subunit	5.1	4.1	2.45	7.24	4.14	23.03
K03667	ATP-dependent HslUV protease ATP-binding subunit HslU	0	0	2.45	0	0	2.45
K03671	thioredoxin 1	27.2	34.17	40.41	47.04	49.64	198.46
K03672	thioredoxin 2	5.1	13.67	6.12	3.62	6.21	34.72
K03675	glutaredoxin 2	6.8	2.73	2.45	4.52	7.58	24.08
K03676	glutaredoxin 3	40.8	13.67	20.82	18.99	28.96	123.24
K03677	CysQ protein	0	0	1.22	0.9	6.21	8.33
K03679	exosome complex component RRP4	0	8.2	0	3.62	0	11.82
K03680	translation initiation factor eIF-2B delta subunit	5.1	9.57	4.89	9.04	4.14	32.74
K03681	exosome complex component RRP40	1.7	8.2	2.45	3.62	0	15.97
K03686	molecular chaperone DnaJ	0	0	0	2.71	0	2.71
K03687	molecular chaperone GrpE	1.7	4.1	1.22	0	2.07	9.09
K03692	glucosylglycerol-phosphate synthase	6.8	0	0	0	0	6.8
K03695	ATP-dependent Clp protease ATP-binding subunit ClpB	3.4	1.37	1.22	3.62	2.07	11.68
K03715	1,2-diacylglycerol 3-beta-galactosyltransferase	0	0	2.45	0	0.69	3.14
K03723	transcription-repair coupling factor (superfamily II helicase)	0	0	0	0	1.38	1.38
K03750	molybdopterin biosynthesis protein MoeA	0	0	1.22	0	0.69	1.91
K03751	| N	1.7	0	0	0.9	1.38	3.98
K03754	translation initiation factor eIF-2B beta subunit	0	2.73	0	0	0	2.73
K03767	peptidyl-prolyl cis-trans isomerase A (cyclophilin A)	23.8	45.1	57.55	41.61	55.85	223.91
K03769	peptidyl-prolyl cis-trans isomerase C	0	0	0	0	3.45	3.45
K03772	FKBP-type peptidyl-prolyl cis-trans isomerase FkpA	6.8	9.56	28.16	7.24	28.95	80.71
K03773	FKBP-type peptidyl-prolyl cis-trans isomerase FklB	13.6	10.94	11.02	6.33	17.24	59.13
K03778	D-lactate dehydrogenase	0	1.37	3.67	0.9	2.07	8.01
K03781	catalase	5.1	0	0	0	0.69	5.79
K03798	cell division protease FtsH	25.5	30.07	31.82	10.84	21.37	119.6
K03801	lipoyl(octanoyl) transferase	0	0	0	0	1.38	1.38
K03809	Trp repressor binding protein	1.7	4.1	6.12	1.81	1.38	15.11
K03841	fructose-1,6-bisphosphatase I	13.6	5.47	29.39	5.43	36.54	90.43
K03845	alpha-1,3-mannosyltransferase	1.7	0	1.22	0.9	0	3.82
K03846	alpha-1,2-mannosyltransferase	0	0	3.67	0	0	3.67
K03868	RING-box protein 1	13.6	12.3	12.25	11.76	5.52	55.43
K03869	cullin 3	0	0	0	1.81	0.69	2.5
K03872	transcription elongation factor B, polypeptide 1	3.4	8.2	3.67	8.14	3.45	26.86
K03880	NADH dehydrogenase I subunit 3	3.4	1.37	2.45	0	0.69	7.91
K03881	NADH dehydrogenase I subunit 4	1.7	1.37	7.35	1.81	1.38	13.61
K03883	NADH dehydrogenase I subunit 5	11.9	13.67	14.68	8.13	3.45	51.83
K03934	NADH dehydrogenase (ubiquinone) Fe-S protein 1	1.7	9.57	9.8	4.51	8.28	33.86
K03935	NADH dehydrogenase (ubiquinone) Fe-S protein 2	1.7	4.1	6.12	4.52	2.76	19.2
K03936	NADH dehydrogenase (ubiquinone) Fe-S protein 3	0	1.37	0	0.9	0	2.27
K03937	NADH dehydrogenase (ubiquinone) Fe-S protein 4	13.6	5.47	6.12	7.24	4.83	37.26
K03939	NADH dehydrogenase (ubiquinone) Fe-S protein 6	0	2.73	6.12	0	4.14	12.99
K03940	NADH dehydrogenase (ubiquinone) Fe-S protein 7	8.5	2.73	2.45	9.95	8.27	31.9
K03941	NADH dehydrogenase (ubiquinone) Fe-S protein 8	17	30.06	22.03	9.05	19.31	97.45
K03943	NADH dehydrogenase (ubiquinone) flavoprotein 2	5.1	10.94	8.57	3.62	13.1	41.33
K03946	NADH dehydrogenase (ubiquinone) 1 alpha subcomplex 2	34.01	45.1	40.41	19.89	36.55	175.96
K03949	NADH dehydrogenase (ubiquinone) 1 alpha subcomplex 5	11.9	9.57	8.57	7.24	6.21	43.49
K03950	NADH dehydrogenase (ubiquinone) 1 alpha subcomplex 6	3.4	5.47	2.45	0.9	8.96	21.18
K03952	NADH dehydrogenase (ubiquinone) 1 alpha subcomplex 8	6.8	6.84	12.25	30.76	13.1	69.75
K03955	NADH dehydrogenase (ubiquinone) 1 alpha/beta subcomplex 1	6.8	23.23	12.25	10.86	20.68	73.82
K03963	NADH dehydrogenase (ubiquinone) 1 beta subcomplex 7	10.2	9.57	11.02	10.86	8.28	49.93
K03965	NADH dehydrogenase (ubiquinone) 1 beta subcomplex 9	5.1	8.2	8.57	14.47	9.65	45.99
K03966	NADH dehydrogenase (ubiquinone) 1 beta subcomplex 10	3.4	8.2	2.45	9.05	4.83	27.93
K03969	phage shock protein A	0	0	2.45	0	1.38	3.83
K03977	GTP-binding protein	0	0	0	2.71	0	2.71
K03978	GTP-binding protein	6.8	15.03	9.8	10.86	2.07	44.56
K03979	GTP-binding protein	0	0	0	0	2.76	2.76
K04037	light-independent protochlorophyllide reductase subunit L	1.7	0	1.22	0	3.45	6.37
K04039	light-independent protochlorophyllide reductase subunit B	1.7	0	1.22	0.9	0	3.82
K04040	chlorophyll synthase	0	0	3.67	2.71	3.45	9.83
K04043	molecular chaperone DnaK	3.4	8.19	7.35	5.42	3.45	27.81
K04077	chaperonin GroEL	0	0	0	4.52	2.07	6.59
K04078	chaperonin GroES	22.1	8.2	12.24	12.66	14.48	69.68
K04079	molecular chaperone HtpG	39.1	71.07	39.19	104.94	24.83	279.13
K04083	molecular chaperone Hsp33	3.4	0	0	0	1.38	4.78
K04345	protein kinase A	0	5.46	0	2.71	0	8.17
K04354	protein phosphatase 2 (formerly 2A), regulatory subunit B	0	4.1	1.22	4.52	0	9.84
K04368	mitogen-activated protein kinase kinase 1	0	90.2	0	47.04	0	137.24
K04371	extracellular signal-regulated kinase 1/2	0	8.2	2.45	3.62	2.07	16.34
K04382	protein phosphatase 2 (formerly 2A), catalytic subunit	3.4	0	1.22	3.62	1.38	9.62
K04392	Ras-related C3 botulinum toxin substrate 1	0	0	2.45	3.62	1.38	7.45
K04456	RAC serine/threonine-protein kinase	0	0	1.22	3.61	1.38	6.21
K04460	protein phosphatase 5	0	2.73	1.22	6.33	0.69	10.97
K04461	protein phosphatase 1B (formerly 2C)	0	1.37	0	0	0.69	2.06
K04487	cysteine desulfurase	0	2.74	13.46	9.04	6.21	31.45
K04488	nitrogen fixation protein NifU and related proteins	3.4	6.83	9.8	2.71	2.76	25.5
K04499	RuvB-like protein 1 (pontin 52)	6.8	2.73	6.12	8.14	0.69	24.48
K04523	ubiquilin	5.1	2.73	4.9	3.62	4.14	20.49
K04551	ubiquitin B	1.7	5.46	2.45	12.67	6.9	29.18
K04564	superoxide dismutase, Fe-Mn family	45.9	53.31	50.19	44.33	80.67	274.4
K04565	Cu/Zn superoxide dismutase	15.3	12.3	13.47	18.09	10.35	69.51
K04646	clathrin, heavy polypeptide	1.7	0	3.66	1.8	8.28	15.44
K04648	dynactin 1	1.7	0	0	0	0	1.7
K04649	ubiquitin-conjugating enzyme (huntingtin interacting protein 2)	0	0	0	0	1.38	1.38
K04739	cAMP-dependent protein kinase regulator	0	23.23	0	43.42	0	66.65
K04794	peptidyl-tRNA hydrolase, PTH2 family	1.7	8.2	2.45	2.71	2.07	17.13
K04798	prefoldin beta subunit	0	0	1.22	3.62	0	4.84
K04799	flap endonuclease-1	0	2.74	0	3.62	2.07	8.43
K04802	proliferating cell nuclear antigen	3.4	13.66	0	18.09	7.59	42.74
K05021	chloride intracellular channel 1	0	0	0	0	2.07	2.07
K05023	chloride intracellular channel 3	0	0	7.35	0	4.83	12.18
K05236	coatomer protein complex, subunit alpha (xenin)	0	1.37	0	1.8	2.76	5.93
K05293	phosphatidylinositol glycan, class U	3.4	2.73	0	0.9	0	7.03
K05298	glyceraldehyde-3-phosphate dehydrogenase (NADP+) (phosphorylating)	1.7	0	0	0	0	1.7
K05355	hexaprenyl-diphosphate synthase	5.1	5.47	1.22	1.81	0.69	14.29
K05356	all-trans-nonaprenyl-diphosphate synthase	13.6	17.77	2.44	17.18	4.14	55.13
K05357	vitamin-K-epoxide reductase (warfarin-sensitive)	0	1.37	0	0.9	0.69	2.96
K05370	phycoerythrobilin:ferredoxin oxidoreductase	1.7	0	1.22	5.43	2.07	10.42
K05376	phycoerythrin alpha chain	1.7	1.37	1.22	0	0	4.29
K05527	BolA protein	11.9	12.3	15.91	12.66	26.19	78.96
K05539	tRNA-dihydrouridine synthase A	0	0	0	2.71	1.38	4.09
K05605	3-hydroxyisobutyryl-CoA hydrolase	3.4	4.1	3.67	4.52	0.69	16.38
K05609	ubiquitin carboxyl-terminal hydrolase L3	6.8	2.74	3.67	4.52	4.14	21.87
K05657	ATP-binding cassette, subfamily B (MDR/TAP), member 10	1.7	0	2.45	0.9	0	5.05
K05658	ATP-binding cassette, subfamily B (MDR/TAP), member 1	0	2.73	0	0	0	2.73
K05674	ATP-binding cassette, subfamily C (CFTR/MRP), member 10	0	0	0	0	2.07	2.07
K05692	actin beta/gamma 1	61.21	72.44	80.82	90.47	95.15	400.09
K05752	chromosome 3 open reading frame 10	5.1	0	2.45	2.71	2.76	13.02
K05755	actin related protein 2/3 complex, subunit 4	13.6	4.1	1.22	8.14	8.27	35.33
K05756	actin related protein 2/3 complex, subunit 3	3.4	10.93	2.45	6.33	2.07	25.18
K05757	actin related protein 2/3 complex, subunit 1A/1B	1.7	0	0	0	0.69	2.39
K05758	actin related protein 2/3 complex, subunit 2	1.7	6.83	1.22	2.71	0	12.46
K05759	profilin	0	0	0	4.52	0	4.52
K05765	cofilin	45.9	41	71.02	43.43	63.43	264.78
K05794	tellurite resistance protein TerC	0	2.73	4.9	1.81	4.14	13.58
K05808	putative sigma-54 modulation protein	0	0	0	0	0.69	0.69
K05862	voltage-dependent anion channel	3.4	23.23	11.02	15.38	24.82	77.85
K05863	solute carrier family 25 (mitochondrial carrier; adenine nucleotidetranslocator)	34.01	28.7	46.53	39.8	24.82	173.86
K05864	peptidyl-prolyl isomerase D (cyclophilin D)	13.6	10.93	0	9.95	2.07	36.55
K05868	cyclin B	1.7	1.37	0	1.81	0	4.88
K05882	aryl-alcohol dehydrogenase (NADP+)	0	1.37	1.22	0	0.69	3.28
K05917	cytochrome P450, family 51 (sterol 14-demethylase)	3.4	1.37	2.45	0	1.38	8.6
K06013	STE24 endopeptidase	1.7	5.47	1.22	9.05	1.38	18.82
K06022	molybdate-transporting ATPase	0	0	0	0	1.38	1.38
K06025	segregation and condensation protein B	0	2.73	0	2.71	0	5.44
K06027	vesicle-fusing ATPase	0	2.73	0	2.71	0.69	6.13
K06028	vesicle-fusing ATPase	0	0	0	1.81	0	1.81
K06045	squalene-hopene cyclase	0	0	0	1.81	0	1.81
K06062	histone acetyltransferase	0	1.37	0	1.81	0.69	3.87
K06067	histone deacetylase 1/2	13.6	6.84	3.67	2.71	2.76	29.58
K06072	deoxyhypusine monooxygenase	3.4	0	0	1.81	2.07	7.28
K06130	lysophospholipase II	0	0	2.45	0.9	2.76	6.11
K06158	ATP-binding cassette, sub-family F, member 3	3.4	1.37	6.12	0.9	9.65	21.44
K06168	bifunctional enzyme involved in thiolation and methylation of tRNA	0	0	1.22	0.9	1.38	3.5
K06174	ATP-binding cassette, sub-family E, member 1	1.7	1.37	0	1.81	0	4.88
K06184	ATP-binding cassette, sub-family F, member 1	0	1.37	0	2.71	1.38	5.46
K06185	ATP-binding cassette, sub-family F, member 2	3.4	2.73	2.45	1.81	0	10.39
K06196	cytochrome c-type biogenesis protein	0	0	1.22	1.81	0	3.03
K06207	GTP-binding protein	0	1.37	1.22	0	0	2.59
K06215	pyridoxine biosynthesis protein	5.1	0	0	1.81	7.58	14.49
K06252	tenascin	0	6.84	0	10.86	0	17.7
K06268	protein phosphatase 3, regulatory subunit	0	1.37	0	0	0	1.37
K06287	septum formation protein	3.4	4.1	0	2.71	1.38	11.59
K06413	stage V sporulation protein K	10.2	5.47	17.14	6.33	17.24	56.38
K06628	cell division control protein 45	0	1.37	0	1.81	0	3.18
K06630	tyrosine 3-monooxygenase/tryptophan 5-monooxygenase activationprotein	27.2	76.52	41.63	45.23	62.74	253.32
K06654	phosphate system cyclin PHO80	0	0	0	0	0.69	0.69
K06670	cohesin complex subunit SCC1	0	2.73	1.22	0.9	1.38	6.23
K06675	structural maintenance of chromosome 4	0	0	0	0.9	1.38	2.28
K06685	maintenance of ploidy protein MOB1 (MPS1 binder 1)	0	1.37	0	0	0	1.37
K06688	ubiquitin-conjugating enzyme E2 C	0	5.47	1.22	12.67	2.76	22.12
K06689	ubiquitin-conjugating enzyme E2 D/E	23.8	46.47	23.26	20.8	20	134.33
K06694	26S proteasome non-ATPase regulatory subunit 10	1.7	5.47	0	3.62	0.69	11.48
K06698	proteasome activator subunit 3 (PA28 gamma)	3.4	0	0	0	0	3.4
K06864	5-formaminoimidazole-4-carboxamide-1-(beta)-D-ribofuranosyl5'-monophosphate synthetase	0	1.37	0	0	0.69	2.06
K06867	autonomous glycyl radical cofactor	0	0	1.22	1.81	0.69	3.72
K06875	Sep-tRNA:Cys-tRNA synthetase	3.4	2.73	2.45	3.62	3.45	15.65
K06883	7-cyano-7-deazaguanine reductase	3.4	0	0	0	0	3.4
K06886	hemoglobin	0	1.37	3.67	8.14	0.69	13.87
K06889	hemoglobin	0	0	0	0	1.38	1.38
K06890	hemoglobin	8.5	0	0	0	0	8.5
K06891	ATP-dependent Clp protease adaptor protein ClpS	0	0	1.22	1.81	3.45	6.48
K06898	ATP-dependent Clp protease adaptor protein ClpS	0	0	0	2.71	1.38	4.09
K06901	putative MFS transporter, AGZA family, xanthine/uracil permease	51.01	43.74	0	33.47	1.38	129.6
K06911	MFS transporter, UMF1 family	0	1.37	0	0	0.69	2.06
K06942	ribosomal RNA large subunit methyltransferase N	3.4	19.13	14.69	8.14	4.83	50.19
K06944	ribosomal RNA large subunit methyltransferase N	0	4.1	0	0	0.69	4.79
K06965	protein pelota	1.7	1.37	1.22	0	1.38	5.67
K06966	protein pelota	0	0	0	0	2.07	2.07
K06972	ribosomal RNA large subunit methyltransferase F	5.1	4.1	11.02	4.52	9.65	34.39
K06980	ribosomal RNA large subunit methyltransferase F	5.1	1.37	4.9	4.52	2.76	18.65
K06990	aspartate dehydrogenase	0	6.83	1.22	2.71	0	10.76
K06991	aspartate dehydrogenase	1.7	4.1	1.22	2.71	1.38	11.11
K06997	putative drug exporter of the RND superfamily	0	1.37	0	3.62	0.69	5.68
K07007	putative drug exporter of the RND superfamily	0	0	0	1.81	0.69	2.5
K07023	putative hydrolases of HD superfamily	0	0	1.22	0	0	1.22
K07024	putative hydrolases of HD superfamily	0	0	0	1.81	0	1.81
K07025	putative hydrolase of the HAD superfamily	3.4	1.37	2.45	4.52	0.69	12.43
K07079	mannosyl-3-phosphoglycerate phosphatase	0	2.73	1.22	4.52	2.76	11.23
K07095	lipopolysaccharide export system permease protein	6.8	5.47	4.89	12.66	4.14	33.96
K07118	N-acetylmuramic acid 6-phosphate etherase	1.7	0	0	0	0.69	2.39
K07126	N-acetylmuramic acid 6-phosphate etherase	0	2.73	0	8.14	0	10.87
K07127	5-hydroxyisourate hydrolase	0	0	0	0.9	0.69	1.59
K07158	quercetin 2,3-dioxygenase	1.7	2.73	0	1.81	0.69	6.93
K07192	flotillin	0	0	0	0.9	2.07	2.97
K07199	5'-AMP-activated protein kinase, regulatory beta subunit	1.7	1.37	3.67	0	1.38	8.12
K07226	hypothetical protein	5.1	1.37	4.9	4.52	6.21	22.1
K07238	zinc transporter, ZIP family	11.9	19.14	2.44	9.95	2.07	45.5
K07243	high-affinity iron transporter	0	2.73	0	2.71	0	5.44
K07295	nuclear receptor subfamily 2 group A	1.7	0	1.22	0	0	2.92
K07304	peptide-methionine (S)-S-oxide reductase	15.3	13.67	33.06	8.13	15.18	85.34
K07305	peptide-methionine (R)-S-oxide reductase	0	1.37	0	1.81	2.76	5.94
K07342	protein transport protein SEC61 subunit gamma and related proteins	76.52	138.03	99.19	118.51	93.77	526.02
K07374	tubulin alpha	134.31	441.44	99.17	502.07	79.97	1256.96
K07375	tubulin beta	15.3	165.38	20.81	206.25	21.38	429.12
K07390	monothiol glutaredoxin	3.4	4.1	11.02	2.71	2.76	23.99
K07393	putative glutathione S-transferase	5.1	1.37	6.12	1.81	4.14	18.54
K07466	replication factor A1	3.4	2.73	1.22	7.23	2.07	16.65
K07512	mitochondrial trans-2-enoyl-CoA reductase	0	2.73	0	0	0	2.73
K07513	acetyl-CoA acyltransferase 1	6.8	1.37	2.45	1.81	1.38	13.81
K07515	enoyl-CoA hydratase / long-chain 3-hydroxyacyl-CoA dehydrogenase	0	1.37	0	1.81	2.07	5.25
K07561	diphthamide synthase subunit DPH2	0	0	0	0	0.69	0.69
K07565	60S ribosome subunit biogenesis protein NIP7	0	8.2	4.9	9.95	1.38	24.43
K07573	exosome complex component CSL4	1.7	12.3	7.35	9.95	1.38	32.68
K07575	PUA domain protein	1.7	0	4.9	2.71	0	9.31
K07579	putative methylase	1.7	0	1.22	1.81	2.07	6.8
K07735	putative transcriptional regulator	3.4	0	2.45	0.9	5.52	12.27
K07748	sterol-4alpha-carboxylate 3-dehydrogenase (decarboxylating)	1.7	1.37	1.22	1.81	0	6.1
K07874	Ras-related protein Rab-1A	1.7	4.1	2.45	5.43	5.52	19.2
K07875	Ras-related protein Rab-1B	0	4.1	0	0	0	4.1
K07878	Ras-related protein Rab-2B	1.7	1.37	0	0	0.69	3.76
K07889	Ras-related protein Rab-5C	1.7	0	0	0.9	0.69	3.29
K07897	Ras-related protein Rab-7A	0	2.73	0	0	2.07	4.8
K07901	Ras-related protein Rab-8A	0	0	1.22	0	2.07	3.29
K07904	Ras-related protein Rab-11A	0	2.74	2.45	1.8	2.07	9.06
K07923	Ras-related protein Rab-38	0	0	0	0.9	0	0.9
K07932	Rab-like protein 2B	0	1.37	0	0.9	0	2.27
K07936	GTP-binding nuclear protein Ran	6.8	1.37	3.67	9.95	4.83	26.62
K07942	ADP-ribosylation factor-like 1	1.7	0	2.45	0.9	0	5.05
K07943	ADP-ribosylation factor-like 2	1.7	0	0	1.81	0.69	4.2
K07944	ADP-ribosylation factor-like 3	0	2.73	0	0	0	2.73
K07952	ADP-ribosylation factor related protein 1	1.7	1.37	0	1.81	1.38	6.26
K07976	Rab family, other	3.4	19.13	3.67	18.99	18.63	63.82
K07977	Arf/Sar family, other	39.1	41.01	47.75	51.57	66.88	246.31
K08014	Rap guanine nucleotide exchange factor (GEF) 3	3.4	1.37	7.35	4.52	1.38	18.02
K08057	calreticulin	6.8	16.4	4.9	9.05	9.65	46.8
K08065	nuclear transcription factor Y, beta	10.2	13.67	4.9	14.47	16.54	59.78
K08076	astacin	0	0	0	0	2.76	2.76
K08177	MFS transporter, OFA family, oxalate/formate antiporter	5.1	0	4.9	0.9	4.14	15.04
K08245	phytepsin	0	1.37	0	1.81	0	3.18
K08282	non-specific serine/threonine protein kinase	5.1	9.56	4.89	4.51	4.14	28.2
K08286	protein-serine/threonine kinase	3.4	0	0	0	0	3.4
K08288	protein kinase C substrate 80K-H	0	2.73	0	1.81	0	4.54
K08293	mitogen-activated protein kinase	0	1.37	0	1.8	0	3.17
K08300	ribonuclease E	0	1.37	1.22	3.62	0.69	6.9
K08336	autophagy-related protein 12	3.4	4.1	8.57	2.71	2.07	20.85
K08341	GABA(A) receptor-associated protein (autophagy-related protein 8)	6.8	9.57	1.22	2.71	1.38	21.68
K08467	G protein-coupled receptor 157	1.7	0	0	0	1.38	3.08
K08490	syntaxin 5	0	0	1.22	0	1.38	2.6
K08492	syntaxin 18	1.7	0	0	0	0	1.7
K08495	golgi SNAP receptor complex member 1	0	0	0	0.9	1.38	2.28
K08496	golgi SNAP receptor complex member 2	1.7	1.37	0	0.9	0	3.97
K08498	syntaxin 6	0	0	0	6.33	0	6.33
K08504	blocked early in transport 1	1.7	4.1	0	0.9	1.38	8.08
K08506	syntaxin of plants SYP7	3.4	1.37	0	0	0.69	5.46
K08515	vesicle-associated membrane protein 7	1.7	0	0	0	0.69	2.39
K08516	synaptobrevin homolog YKT6	0	1.37	2.45	0.9	0	4.72
K08517	vesicle transport protein SEC22	1.7	0	3.67	0.9	0.69	6.96
K08592	sentrin-specific protease 1	0	0	3.67	0	0	3.67
K08597	sentrin-specific protease 8	1.7	8.2	3.67	0.9	0	14.47
K08658	prenyl protein peptidase	0	2.73	0	0	0	2.73
K08734	DNA mismatch repair protein MLH1	0	1.37	1.22	0.9	0	3.49
K08735	DNA mismatch repair protein MSH2	1.7	2.73	1.22	4.52	1.38	11.55
K08737	DNA mismatch repair protein MSH6	3.4	1.37	0	1.81	0	6.58
K08738	cytochrome c	10.2	12.3	15.92	11.76	19.99	70.17
K08762	diazepam-binding inhibitor (GABA receptor modulator,acyl-CoA-binding protein)	91.8	68.33	180.01	23.51	95.85	459.5
K08766	carnitine O-palmitoyltransferase 2	1.7	1.37	1.22	9.04	3.45	16.78
K08770	ubiquitin C	40.8	30.07	35.5	48.85	37.24	192.46
K08773	RalA-binding protein 1	1.7	4.1	7.35	1.81	4.83	19.79
K08794	calcium/calmodulin-dependent protein kinase I	6.8	1.37	4.9	0	5.52	18.59
K08819	Cdc2-related kinase, arginine/serine-rich	3.4	0	0	0	0	3.4
K08850	aurora kinase, other	1.7	0	0	1.81	0	3.51
K08851	TP53 regulating kinase	1.7	4.1	1.22	3.62	2.76	13.4
K08869	aarF domain-containing kinase	1.7	0	2.45	0.9	0.69	5.74
K08880	serine/threonine kinase 19	1.7	5.47	0	0.9	1.38	9.45
K08884	serine/threonine protein kinase, bacterial	0	0	2.45	0	0.69	3.14
K08902	photosystem II Psb27 protein	15.3	12.3	25.72	18.09	41.37	112.78
K08906	cytochrome c6	10.2	2.73	0	2.71	0	15.64
K08907	light-harvesting complex I chlorophyll a/b binding protein 1	49.3	53.31	160.41	39.79	231.65	534.46
K08908	light-harvesting complex I chlorophyll a/b binding protein 2	5.1	1.37	1.22	0	2.76	10.45
K08909	light-harvesting complex I chlorophyll a/b binding protein 3	17	9.56	29.38	13.57	79.98	149.49
K08911	light-harvesting complex I chlorophyll a/b binding protein 5	71.4	71.08	199.6	57.9	204.77	604.75
K08912	light-harvesting complex II chlorophyll a/b binding protein 1	45.9	24.6	66.12	34.37	84.8	255.79
K08913	light-harvesting complex II chlorophyll a/b binding protein 2	61.2	30.07	35.51	3.61	33.78	164.17
K08914	light-harvesting complex II chlorophyll a/b binding protein 3	18.7	6.84	1.22	0	0	26.76
K08915	light-harvesting complex II chlorophyll a/b binding protein 4	0	1.37	1.22	0	0	2.59
K08916	light-harvesting complex II chlorophyll a/b binding protein 5	8.5	1.37	3.67	3.61	5.52	22.67
K08967	1,2-dihydroxy-3-keto-5-methylthiopentene dioxygenase	1.7	2.73	12.24	14.48	8.28	39.43
K08997	hypothetical protein	0	0	1.22	0.9	2.07	4.19
K08998	hypothetical protein	3.4	1.37	0	0.9	0.69	6.36
K09008	hypothetical protein	0	1.37	1.22	0	0.69	3.28
K09009	hypothetical protein	8.5	5.47	0	4.52	0.69	19.18
K09272	structure-specific recognition protein 1	8.5	6.83	0	4.52	3.45	23.3
K09416	heat shock transcription factor 3	0	0	2.45	0.9	1.38	4.73
K09418	heat shock transcription factor, invertebrate	0	0	2.45	0.9	1.38	4.73
K09458	3-oxoacyl-[acyl-carrier-protein] synthase II	0	1.37	1.22	0	1.38	3.97
K09478	short/branched chain acyl-CoA dehydrogenase	5.1	15.03	13.47	26.24	11.03	70.87
K09481	protein transport protein SEC61 subunit beta	1.7	8.2	7.35	8.14	12.41	37.8
K09487	heat shock protein 90kDa beta	0	1.37	1.22	1.81	0.69	5.09
K09488	TNF receptor-associated protein 1	1.7	2.74	2.45	2.71	2.07	11.67
K09489	heat shock 70kDa protein 4	0	0	1.22	0.9	1.38	3.5
K09490	heat shock 70kDa protein 5	11.9	9.56	2.45	4.52	6.9	35.33
K09493	T-complex protein 1 subunit alpha	11.9	12.3	1.22	12.66	2.76	40.84
K09494	T-complex protein 1 subunit beta	5.1	6.83	2.44	3.62	0.69	18.68
K09495	T-complex protein 1 subunit gamma	6.8	1.37	2.45	7.24	2.76	20.62
K09496	T-complex protein 1 subunit delta	0	1.37	0	9.04	3.45	13.86
K09497	T-complex protein 1 subunit epsilon	10.2	8.2	1.22	4.52	4.14	28.28
K09498	T-complex protein 1 subunit zeta	3.4	8.2	3.67	10.86	6.21	32.34
K09499	T-complex protein 1 subunit eta	5.1	2.73	0	6.33	0.69	14.85
K09500	T-complex protein 1 subunit theta	0	4.1	0	1.81	0	5.91
K09503	DnaJ homolog subfamily A member 2	5.1	1.37	2.44	0.9	3.45	13.26
K09512	DnaJ homolog subfamily B member 6	3.4	0	0	0	0	3.4
K09522	DnaJ homolog subfamily C member 2	5.1	0	0	0	0	5.1
K09528	DnaJ homolog subfamily C member 8	0	0	1.22	2.71	4.14	8.07
K09529	DnaJ homolog subfamily C member 9	0	1.37	0	0	0	1.37
K09539	DnaJ homolog subfamily C member 19	1.7	0	2.45	0.9	2.07	7.12
K09540	translocation protein SEC63	0	2.74	0	6.33	2.76	11.83
K09549	prefoldin subunit 2	0	4.1	1.22	1.81	2.07	9.2
K09550	prefoldin subunit 4	0	0	0	0	1.38	1.38
K09553	stress-induced-phosphoprotein 1	8.5	16.4	28.17	18.09	13.79	84.95
K09554	cell division cycle protein 37	0	0	0	0.9	1.38	2.28
K09564	peptidyl-prolyl isomerase E (cyclophilin E)	23.8	0	20.81	28.95	22.76	96.32
K09565	peptidyl-prolyl isomerase F (cyclophilin F)	20.4	10.93	13.47	12.66	26.2	83.66
K09566	peptidyl-prolyl isomerase G (cyclophilin G)	1.7	2.73	0	0.9	2.76	8.09
K09567	peptidyl-prolyl isomerase H (cyclophilin H)	0	0	0	0	0.69	0.69
K09568	FK506-binding protein 1	0	1.37	0	9.95	0	11.32
K09571	FK506-binding protein 4/5	0	1.37	0	2.71	0	4.08
K09577	FK506-binding protein 14	0	6.83	0	3.62	2.07	12.52
K09578	peptidyl-prolyl cis-trans isomerase NIMA-interacting 1	15.3	10.93	4.89	11.76	6.9	49.78
K09580	protein disulfide-isomerase A1	11.9	21.87	39.19	17.19	28.27	118.42
K09582	protein disulfide-isomerase A4	11.9	13.67	13.47	9.05	12.41	60.5
K09584	protein disulfide-isomerase A6	10.2	16.39	4.9	15.36	8.97	55.82
K09648	mitochondrial inner membrane protease subunit 2	0	1.37	0	0	0.69	2.06
K09658	dolichyl-phosphate mannosyltransferase polypeptide 2, regulatorysubunit	5.1	0	1.22	6.33	4.83	17.48
K09660	mannose-P-dolichol utilization defect 1	1.7	2.73	1.22	1.81	2.76	10.22
K09698	nondiscriminating glutamyl-tRNA synthetase	1.7	0	3.67	1.81	1.38	8.56
K09705	hypothetical protein	0	2.73	11.02	1.81	6.21	21.77
K09710	hypothetical protein	0	1.37	2.45	1.81	0.69	6.32
K09780	hypothetical protein	1.7	8.2	3.67	14.47	5.52	33.56
K09835	carotenoid isomerase	1.7	1.37	0	0.9	0	3.97
K09838	zeaxanthin epoxidase	18.7	4.1	35.51	13.57	22.06	93.94
K09864	aquaporin-1	13.6	1.37	1.22	15.38	0	31.57
K09872	aquaporin PIP	5.1	4.1	6.12	6.33	3.45	25.1
K09966	hypothetical protein	0	0	0	3.62	2.76	6.38
K10046	GDP-D-mannose 3', 5'-epimerase	0	1.37	0	0	0	1.37
K10226	fatty acid desaturase 2 (delta-6 desaturase)	3.4	0	0	0.9	0.69	4.99
K10249	elongation of very long chain fatty acids protein 4	6.8	1.37	11.02	4.52	15.17	38.88
K10256	omega-6 fatty acid desaturase (delta-12 desaturase)	1.7	0	1.22	0.9	2.76	6.58
K10257	omega-3 fatty acid desaturase (delta-15 desaturase)	5.1	1.37	3.67	4.52	11.03	25.69
K10288	F-box and leucine-rich repeat protein 22	0	0	0	0.9	0.69	1.59
K10355	actin, other eukaryote	20.4	1.37	14.69	35.29	21.38	93.13
K10356	myosin I	1.7	1.37	1.22	3.61	0	7.9
K10357	myosin V	0	0	0	1.81	0	1.81
K10364	capping protein (actin filament) muscle Z-line, alpha	1.7	4.1	1.22	1.81	0	8.83
K10365	capping protein (actin filament) muscle Z-line, beta	0	0	0	3.62	0.69	4.31
K10380	ankyrin	8.5	16.4	2.45	4.51	5.52	37.38
K10391	tubulin epsilon	0	0	0	0	2.07	2.07
K10394	kinesin family member 3/17	0	5.47	0	5.43	0	10.9
K10405	kinesin family member C1	0	6.84	0	5.43	0	12.27
K10407	kinesin light chain	0	1.37	1.22	0	0	2.59
K10408	dynein heavy chain, axonemal	0	2.73	0	9.04	0	11.77
K10409	dynein intermediate chain 1, axonemal	0	5.47	0	0.9	0	6.37
K10410	dynein light intermediate chain, axonemal	0	16.41	0	24.43	0.69	41.53
K10411	dynein light chain 1, axonemal	0	8.2	0	13.57	0	21.77
K10412	dynein light chain 4, axonemal	0	5.47	0	1.81	0	7.28
K10413	dynein heavy chain 1, cytosolic	0	0	0	1.81	0	1.81
K10418	dynein light chain LC8-type	1.7	53.31	15.91	54.28	8.96	134.16
K10419	dynein light chain roadblock-type	0	27.33	2.44	6.33	3.45	39.55
K10420	dynein light chain Tctex-type 1	3.4	8.21	1.22	5.42	2.76	21.01
K10428	dynactin 6	1.7	2.73	1.22	0.9	1.38	7.93
K10436	microtubule-associated protein, RP/EB family	0	0	0	2.71	0	2.71
K10528	hydroperoxide lyase	0	0	0	8.14	0.69	8.83
K10573	ubiquitin-conjugating enzyme E2 A	6.8	8.2	9.8	8.14	7.58	40.52
K10575	ubiquitin-conjugating enzyme E2 G1	3.4	6.83	0	1.81	0.69	12.73
K10576	ubiquitin-conjugating enzyme E2 H	1.7	0	1.22	0	0.69	3.61
K10577	ubiquitin-conjugating enzyme E2 I	3.4	0	1.22	2.71	0.69	8.02
K10579	ubiquitin-conjugating enzyme E2 M	8.5	8.2	8.57	15.38	6.89	47.54
K10580	ubiquitin-conjugating enzyme E2 N	8.5	1.37	0	5.43	1.38	16.68
K10590	E3 ubiquitin-protein ligase TRIP12	1.7	9.56	2.45	14.47	5.52	33.7
K10599	pre-mRNA-processing factor 19	3.4	8.2	1.22	0.9	2.07	15.79
K10606	E3 ubiquitin-protein ligase FANCL	0	0	0	0	0.69	0.69
K10609	cullin 4	6.8	0	0	0	2.07	8.87
K10610	DNA damage-binding protein 1	5.1	5.47	4.9	13.57	12.41	41.45
K10615	E3 ubiquitin-protein ligase HERC4	3.4	0	0	2.71	0	6.11
K10684	ubiquitin-like 1-activating enzyme E1 A	3.4	2.73	1.22	3.62	1.38	12.35
K10686	ubiquitin-activating enzyme E1 C	1.7	0	0	0	0.69	2.39
K10688	ubiquitin-conjugating enzyme E2 W	3.4	1.37	1.22	5.43	3.45	14.87
K10703	3-hydroxy acyl-CoA dehydratase	5.1	0	3.67	1.8	0	10.57
K10704	ubiquitin-conjugating enzyme E2 variant	3.4	1.37	1.22	1.81	3.45	11.25
K10732	GINS complex subunit 1	1.7	2.73	1.22	2.71	2.76	11.12
K10734	GINS complex subunit 3	0	8.2	0	4.52	1.38	14.1
K10752	histone-binding protein RBBP4	1.7	2.73	0	0.9	0	5.33
K10753	histone chaperone ASF1	1.7	4.1	1.22	3.62	0	10.64
K10755	replication factor C subunit 2/4	0	0	1.22	0.9	1.38	3.5
K10756	replication factor C subunit 3/5	0	2.73	2.45	1.81	0	6.99
K10760	adenylate isopentenyltransferase (cytokinin synthase)	11.9	4.1	1.22	4.52	2.76	24.5
K10768	alkylated DNA repair protein alkB homolog 6	0	0	0	0.9	1.38	2.28
K10798	poly [ADP-ribose] polymerase	6.8	4.1	3.67	6.33	3.45	24.35
K10801	methyl-CpG-binding domain protein 4	0	4.1	0	0	0	4.1
K10802	high mobility group protein B1	1.7	8.2	2.44	4.52	0.69	17.55
K10807	ribonucleoside-diphosphate reductase subunit M1	0	5.47	0	2.71	1.38	9.56
K10839	UV excision repair protein RAD23	5.1	4.1	12.25	6.33	5.52	33.3
K10840	centrin-2	13.6	58.75	2.44	84.12	10.35	169.26
K10842	CDK-activating kinase assembly factor MAT1	1.7	5.47	1.22	4.52	0.69	13.6
K10843	DNA excision repair protein ERCC-3	0	0	3.67	0	0	3.67
K10849	DNA excision repair protein ERCC-1	0	0	2.45	1.81	2.76	7.02
K10866	DNA repair protein RAD50	0	0	0	1.81	0.69	2.5
K10869	RAD51-like protein 1	1.7	0	2.45	2.71	1.38	8.24
K10878	meiotic recombination protein SPO11	0	0	1.22	3.62	0.69	5.53
K10956	protein transport protein SEC61 subunit alpha	30.6	13.67	8.57	12.66	12.42	77.92
K10960	geranylgeranyl reductase	1.7	2.74	17.14	3.62	20	45.2
K11000	callose synthase	0	0	0	0	1.38	1.38
K11086	small nuclear ribonucleoprotein B and B'	0	1.37	0	3.62	0.69	5.68
K11087	small nuclear ribonucleoprotein D1	1.7	0	0	0.9	1.38	3.98
K11088	small nuclear ribonucleoprotein D3	3.4	5.47	1.22	1.81	2.07	13.97
K11093	U1 small nuclear ribonucleoprotein 70kDa	0	0	0	0.9	0.69	1.59
K11095	U1 small nuclear ribonucleoprotein C	1.7	1.37	0	0.9	0	3.97
K11096	small nuclear ribonucleoprotein D2	56.11	102.51	44.08	105.86	55.85	364.41
K11097	small nuclear ribonucleoprotein E	0	0	1.22	2.71	2.07	6
K11098	small nuclear ribonucleoprotein F	5.1	10.93	2.45	14.47	4.14	37.09
K11099	small nuclear ribonucleoprotein G	5.1	10.93	3.67	13.56	7.58	40.84
K11128	H/ACA ribonucleoprotein complex subunit 1	0	1.37	0	2.71	0.69	4.77
K11129	H/ACA ribonucleoprotein complex subunit 2	3.4	8.2	4.9	6.33	1.38	24.21
K11130	H/ACA ribonucleoprotein complex subunit 3	10.2	21.86	19.59	19.89	8.96	80.5
K11131	H/ACA ribonucleoprotein complex subunit 4	3.4	2.73	2.45	1.81	2.07	12.46
K11143	dynein intermediate chain 2, axonemal	0	5.47	0	7.24	0	12.71
K11160	diacylglycerol O-acyltransferase 2	3.4	0	1.22	0	0	4.62
K11168	dehydrogenase/reductase SDR family member 12	0	0	0	3.62	3.45	7.07
K11187	peroxiredoxin 5, atypical 2-Cys peroxiredoxin	66.31	75.16	121.22	117.6	147.55	527.84
K11188	peroxiredoxin 6, 1-Cys peroxiredoxin	17	24.6	14.69	18.09	8.28	82.66
K11204	glutamate--cysteine ligase catalytic subunit	0	0	0	0	2.07	2.07
K11209	GST-like protein	1.7	1.37	3.67	5.43	2.76	14.93
K11251	histone H2A	39.1	202.28	40.4	161.02	60.68	503.48
K11252	histone H2B	1.7	30.07	6.1	31.65	5.52	75.04
K11253	histone H3	34	150.35	77.14	188.17	81.36	531.02
K11254	histone H4	10.2	27.34	6.12	36.17	10.35	90.18
K11262	acetyl-CoA carboxylase / biotin carboxylase	0	0	0	1.81	0	1.81
K11275	histone H1/5	13.6	17.77	4.89	39.8	11.73	87.79
K11279	nucleosome assembly protein 1-like 1	1.7	0	0	3.62	0	5.32
K11290	template-activating factor I	1.7	2.73	0	0	1.38	5.81
K11294	nucleolin	6.8	1.37	30.61	0.9	15.86	55.54
K11295	high mobility group protein B2	1.7	13.67	12.25	7.24	4.14	39
K11338	RuvB-like protein 2	1.7	6.84	0	20.8	0	29.34
K11339	mortality factor 4-like protein 1	1.7	1.37	0	2.71	1.38	7.16
K11341	YEATS domain-containing protein 4	0	0	0	0.9	0.69	1.59
K11344	chromatin modification-related protein EAF6	0	0	0	0	0.69	0.69
K11352	NADH dehydrogenase (ubiquinone) 1 alpha subcomplex 12	13.6	13.67	8.57	9.95	13.79	59.58
K11368	enhancer of yellow 2 transcription factor	1.7	0	0	0.9	0.69	3.29
K11434	protein arginine N-methyltransferase 1	0	0	0	0.9	0.69	1.59
K11449	jumonji domain-containing protein 1	39.11	36.9	74.7	36.18	56.53	243.42
K11517	(S)-2-hydroxy-acid oxidase	1.7	0	2.44	2.71	2.07	8.92
K11558	kinetochore protein Spc25, fungi type	13.6	5.47	0	9.95	1.38	30.4
K11593	eukaryotic translation initiation factor 2C	0	1.37	0	0	0	1.37
K11594	ATP-dependent RNA helicase	0	0	0	4.52	0.69	5.21
K11596	argonaute	3.4	1.37	0	2.71	1.38	8.86
K11599	proteasome maturation protein	0	5.47	6.12	10.86	2.76	25.21
K11752	diaminohydroxyphosphoribosylaminopyrimidine deaminase /5-amino-6-(5-phosphoribosylamino)uracil reductase [EC:3.5.4.261.1.1.193]	0	0	0	0	2.07	2.07
K11801	WD repeat-containing protein 23	0	0	0	2.71	1.38	4.09
K11805	WD repeat-containing protein 68	0	0	0	0	1.38	1.38
K11806	WD repeat and SOF domain-containing protein 1	1.7	5.47	0	5.43	2.76	15.36
K11826	AP-2 complex subunit mu-1	0	1.37	1.22	0.9	0.69	4.18
K11827	AP-2 complex subunit sigma-1	1.7	13.67	1.22	4.52	3.45	24.56
K11835	ubiquitin carboxyl-terminal hydrolase 4/11/15	0	0	1.22	0	2.07	3.29
K11836	ubiquitin carboxyl-terminal hydrolase 5/13	0	2.73	0	0	0	2.73
K11884	RNA-binding protein PNO1	0	2.73	0	1.81	0	4.54
K11968	ariadne-1	0	0	0	0	2.76	2.76
K11982	E3 ubiquitin-protein ligase RNF115/126	6.8	8.2	0	0	1.38	16.38
K11984	U4/U6.U5 tri-snRNP-associated protein 1	0	1.37	1.22	0.9	4.83	8.32
K12158	ubiquitin-like protein Nedd8	3.4	5.47	7.35	0	0	16.22
K12160	small ubiquitin-related modifier	28.9	27.33	26.93	28.95	20	132.11
K12170	E3 ubiquitin-protein ligase RNF125	0	1.37	0	0	0.69	2.06
K12172	E3 SUMO-protein ligase RanBP2	3.4	8.2	2.45	11.76	5.52	31.33
K12177	COP9 signalosome complex subunit 3	11.9	6.83	3.67	6.33	11.72	40.45
K12179	COP9 signalosome complex subunit 6	3.4	10.93	4.89	5.43	2.76	27.41
K12181	COP9 signalosome complex subunit 8	1.7	5.47	1.22	2.71	4.83	15.93
K12182	hepatocyte growth factor-regulated tyrosine kinase substrate	0	0	2.45	0	0	2.45
K12184	ESCRT-I complex subunit VPS28	0	4.1	2.45	0.9	2.07	9.52
K12185	ESCRT-I complex subunit VPS37	1.7	2.73	0	2.71	0.69	7.83
K12189	ESCRT-II complex subunit VPS25	3.4	2.73	1.22	0.9	2.07	10.32
K12198	charged multivesicular body protein 5	0	2.73	1.22	0.9	0.69	5.54
K12235	serine racemase	0	0	2.45	0	0	2.45
K12275	translocation protein SEC62	0	1.37	1.22	0.9	0	3.49
K12375	arylsulfatase I/J	3.4	0	0	0	0	3.4
K12393	AP-1 complex subunit mu	8.5	1.37	8.57	2.71	3.45	24.6
K12394	AP-1 complex subunit sigma 1/2	1.7	13.67	1.22	0.9	0.69	18.18
K12398	AP-3 complex subunit mu	10.2	13.66	1.22	4.52	3.45	33.05
K12399	AP-3 complex subunit sigma	3.4	6.83	2.45	3.62	2.76	19.06
K12402	AP-4 complex subunit mu-1	0	0	0	4.52	0.69	5.21
K12403	AP-4 complex subunit sigma-1	1.7	6.84	6.12	11.76	4.14	30.56
K12451	3,5-epimerase/4-reductase	0	1.37	0	0.9	1.38	3.65
K12476	EH domain-containing protein 3	0	2.73	0	0	0	2.73
K12479	vacuolar protein sorting-associated protein 45	1.7	0	1.22	7.24	0	10.16
K12483	EH domain-containing protein 1	0	2.73	0	0	0	2.73
K12489	Arf-GAP with coiled-coil, ANK repeat and PH domain-containingprotein	0	0	0	1.81	0	1.81
K12501	homogentisate solanesyltransferase	0	0	1.22	0	2.07	3.29
K12559	myosin X	0	0	0	2.71	0	2.71
K12585	exosome complex exonuclease DIS3/RRP44	0	0	1.22	1.81	0	3.03
K12590	exosome complex component RRP46	6.8	1.37	2.45	9.95	4.83	25.4
K12598	ATP-dependent RNA helicase DOB1	0	5.47	1.22	3.62	1.38	11.69
K12602	WD repeat-containing protein 61	5.1	0	0	3.62	2.07	10.79
K12604	CCR4-NOT transcription complex subunit 1	0	1.37	0	1.8	0	3.17
K12605	CCR4-NOT transcription complex subunit 2	3.4	4.1	2.45	3.62	1.38	14.95
K12606	CCR4-NOT transcription complex subunit 9	0	0	0	0	1.38	1.38
K12613	mRNA-decapping enzyme subunit 2	0	0	0	0.9	0.69	1.59
K12614	ATP-dependent RNA helicase DDX6/DHH1	1.7	0	0	0	1.38	3.08
K12621	U6 snRNA-associated Sm-like protein LSm2	0	1.37	0	2.71	0	4.08
K12622	U6 snRNA-associated Sm-like protein LSm3	0	2.73	0	0.9	1.38	5.01
K12623	U6 snRNA-associated Sm-like protein LSm4	0	1.37	0	0.9	1.38	3.65
K12624	U6 snRNA-associated Sm-like protein LSm5	1.7	4.1	2.45	6.33	0.69	15.27
K12625	U6 snRNA-associated Sm-like protein LSm6	3.4	0	3.67	1.81	0	8.88
K12626	U6 snRNA-associated Sm-like protein LSm7	0	1.37	0	0.9	0	2.27
K12627	U6 snRNA-associated Sm-like protein LSm8	3.4	10.93	8.57	9.04	5.52	37.46
K12666	oligosaccharyltransferase complex subunit alpha (ribophorin I)	0	0	0	0.9	0	0.9
K12668	oligosaccharyltransferase complex subunit epsilon	1.7	5.46	1.22	12.67	5.52	26.57
K12734	peptidyl-prolyl cis-trans isomerase-like 3	1.7	4.1	1.22	0	4.14	11.16
K12736	peptidylprolyl isomerase domain and WD repeat-containing protein 1	0	1.37	0	1.81	0	3.18
K12739	peptidyl-prolyl cis-trans isomerase-like 6	0	0	0	0.9	0	0.9
K12741	heterogeneous nuclear ribonucleoprotein A1/A3	1.7	2.73	1.22	3.62	0.69	9.96
K12795	suppressor of G2 allele of SKP1	3.4	4.1	1.22	4.52	5.52	18.76
K12812	ATP-dependent RNA helicase UAP56/SUB2	3.4	21.87	11.02	20.81	8.96	66.06
K12817	pre-mRNA-splicing factor 18	0	0	0	0.9	0.69	1.59
K12818	ATP-dependent RNA helicase DHX8/PRP22	1.7	2.73	1.22	0	0	5.65
K12819	pre-mRNA-processing factor SLU7	0	1.37	0	4.52	0	5.89
K12823	ATP-dependent RNA helicase DDX5/DBP2	20.4	31.43	19.59	18.08	22.06	111.56
K12826	splicing factor 3A subunit 2	0	1.37	0	0.9	0.69	2.96
K12827	splicing factor 3A subunit 3	0	0	0	1.81	1.38	3.19
K12830	splicing factor 3B subunit 3	0	2.73	2.45	1.81	0	6.99
K12832	splicing factor 3B subunit 5	0	0	0	0.9	0	0.9
K12834	PHD finger-like domain-containing protein 5A	3.4	5.47	1.22	4.52	4.14	18.75
K12845	U4/U6 small nuclear ribonucleoprotein SNU13	20.4	32.8	18.36	24.42	15.86	111.84
K12846	U4/U6.U5 tri-snRNP-associated protein 3	1.7	8.2	13.47	4.52	4.83	32.72
K12847	U4/U6.U5 tri-snRNP-associated protein 2	0	1.37	0	2.71	0	4.08
K12852	116 kDa U5 small nuclear ribonucleoprotein component	1.7	0	0	0	1.38	3.08
K12854	pre-mRNA-splicing helicase BRR2	6.8	0	0	0.9	0.69	8.39
K12856	pre-mRNA-processing factor 8	3.4	1.37	0	5.42	2.76	12.95
K12857	Prp8 binding protein	1.7	0	0	2.71	2.76	7.17
K12859	U5 snRNP protein, DIM1 family	1.7	4.1	3.67	0	4.83	14.3
K12863	protein CWC15	5.1	17.77	28.17	9.05	13.1	73.19
K12865	polyglutamine-binding protein 1	0	2.73	0	0	0	2.73
K12868	pre-mRNA-splicing factor SYF2	1.7	1.37	0	0.9	0.69	4.66
K12869	crooked neck	0	1.37	2.45	0	0	3.82
K12870	pre-mRNA-splicing factor ISY1	5.1	4.1	4.9	9.95	2.07	26.12
K12871	coiled-coil domain-containing protein 12	0	2.73	1.22	6.33	2.76	13.04
K12872	pre-mRNA-splicing factor RBM22/SLT11	0	2.73	0	0.9	0.69	4.32
K12877	protein mago nashi	0	4.1	0	0.9	2.07	7.07
K12880	THO complex subunit 3	1.7	1.37	1.22	2.71	2.07	9.07
K12881	THO complex subunit 4	0	1.37	0	1.81	0	3.18
K12883	nuclear cap-binding protein subunit 2	1.7	0	0	0.9	3.45	6.05
K12890	splicing factor, arginine/serine-rich 1/9	5.1	4.1	1.22	0	0.69	11.11
K12891	splicing factor, arginine/serine-rich 2	1.7	2.73	0	0	1.38	5.81
K12893	splicing factor, arginine/serine-rich 4/5/6	0	0	0	0.9	0.69	1.59
K12896	splicing factor, arginine/serine-rich 7	0	4.1	1.22	4.52	0	9.84
K12946	signal peptidase complex subunit 1	3.4	1.37	3.67	1.81	4.14	14.39
K12948	signal peptidase complex subunit 3	5.1	6.83	3.67	4.52	4.14	24.26
K13025	ATP-dependent RNA helicase	3.4	8.2	2.45	4.52	5.52	24.09
K13107	RNA-binding motif protein, X-linked 2	0	0	2.45	0	0	2.45
K13110	microfibrillar-associated protein 1	0	0	0	4.52	1.38	5.9
K13111	WD40 repeat-containing protein SMU1	3.4	0	0	0.9	0.69	4.99
K13113	ubiquitin-like protein 5	1.7	6.83	3.67	4.52	2.07	18.79
K13115	coiled-coil domain-containing protein 130	0	1.37	0	0	0	1.37
K13119	protein FAM50	0	8.2	2.45	3.62	1.38	15.65
K13120	protein FAM32A	0	9.56	8.57	11.76	7.59	37.48
K13125	nitric oxide synthase-interacting protein	0	5.47	1.22	0.9	1.38	8.97
K13126	polyadenylate-binding protein	10.2	23.23	17.14	30.76	10.35	91.68
K13158	heterogeneous nuclear ribonucleoprotein A2/B1	22.1	16.4	12.25	24.43	8.27	83.45
K13173	arginine and glutamate-rich protein 1	0	1.37	0	2.71	0	4.08
K13195	cold-inducible RNA-binding protein	1.7	0	0	0	0	1.7
K13207	CUG-BP- and ETR3-like factor	0	0	2.45	0.9	0	3.35
K13210	far upstream element-binding protein	0	0	2.45	0	0.69	3.14
K13237	peroxisomal 2,4-dienoyl-CoA reductase	5.1	0	0	0	0	5.1
K13280	signal peptidase, endoplasmic reticulum-type	5.1	0	6.12	6.33	4.14	21.69
K13289	cathepsin A (carboxypeptidase C)	1.7	0	1.22	0	0	2.92
K13303	serum/glucocorticoid-regulated kinase 2	3.4	0	0	0	0	3.4
K13337	peroxin-19	0	4.1	2.45	6.33	0	12.88
K13348	protein Mpv17	69.7	41	161.64	59.69	134.44	466.47
K13431	signal recognition particle receptor subunit alpha	0	5.47	0	2.71	6.21	14.39
K13458	disease resistance protein	0	2.73	2.45	0.9	0	6.08
K13517	lysophospholipid acyltransferase 1/2	0	1.37	2.45	0.9	0.69	5.41
K13525	transitional endoplasmic reticulum ATPase	1.7	8.2	9.8	7.23	8.96	35.89
K13566	omega-amidase	0	0	0	0	2.07	2.07
K13577	mitochondrial dicarboxylate carrier	1.7	0	1.22	0	0	2.92
K13622	S-adenosylmethionine-diacylglycerol 3-amino-3-carboxypropyltransferase	1.7	0	1.22	0	0.69	3.61
K13628	iron-sulfur cluster assembly protein	23.8	5.47	14.69	4.52	6.89	55.37
K13703	abhydrolase domain-containing protein 11	0	2.73	0	0	2.07	4.8
K13706	abhydrolase domain-containing protein 14	0	0	0	1.81	0	1.81
K13752	| N	0	2.73	0	8.14	0	10.87
K13755	calcium/calmodulin-dependent 3',5'-cyclic nucleotidephosphodiesterase	1.7	2.73	0	0.9	0	5.33
K13789	geranylgeranyl diphosphate synthase, type II	1.7	1.37	1.22	1.81	2.76	8.86
K13800	UMP-CMP kinase	5.1	1.37	1.22	3.62	0.69	12
K13819	NifU-like protein	8.5	1.37	4.9	1.81	2.07	18.65
