# Supplementary material for: Sex-biased gene expression in the brown alga Fucus vesiculosus
Source: BMC Genomics. 2013 May 1;14:294. doi: 10.1186/1471-2164-14-294 (PMC3652789; doi:10.1186/1471-2164-14-294)
Supplement: Additional file 5 — Summary of Pfam annotation data per library. Summary of Pfam annotation data for Female (F) Male (M) and Vegetative (Veg) tissue; S = spring tide; N = neap tide. Values are normalized read counts; total normalized reads for the assembly are given in the last column. [file 1471-2164-14-294-S5.xls]

## Sheet: PFAM
Additional file 5.
Summary of Pfam annotation data for Female (F), Male (M) and Vegetative (Veg) tissue; S = spring tide; N = neap tide. Values are normalized read counts,
total nomalized reads for the assembly are given in the last column.
Pfam	Description	F(S)	M(S)	Veg(S)	M(N)	Veg(N)	Total
PF00004	ATPase family associated with various cellular activities (AAA)	15.3	10.94	33.05	16.27	21.38	96.94
PF00005	ABC transporter	5.1	6.84	9.79	6.32	7.59	35.64
PF00006	ATP synthase alpha/beta family, nucleotide-binding domain	68.01	76.54	90.61	57.88	103.42	396.46
PF00009	Elongation factor Tu GTP binding domain	86.71	125.72	85.72	99.51	100.67	498.33
PF00011	Hsp20/alpha crystallin family	13.6	47.84	0	38.89	1.38	101.71
PF00012	Hsp70 protein	35.7	71.05	50.2	74.15	73.79	304.89
PF00013	KH domain	1.7	0	3.67	0.9	0.69	6.96
PF00016	Ribulose bisphosphate carboxylase large chain, catalytic domain	37.41	15.03	42.86	3.62	19.99	118.91
PF00018	SH3 domain	1.7	1.37	1.22	3.61	0	7.9
PF00022	Actin	78.21	77.9	95.51	116.7	115.84	484.16
PF00023	Ankyrin repeat	10.2	28.7	3.67	14.46	8.97	66
PF00025	ADP-ribosylation factor family	54.4	57.41	61.22	78.7	88.96	340.69
PF00026	Eukaryotic aspartyl protease	25.5	16.41	63.68	16.28	22.76	144.63
PF00027	Cyclic nucleotide-binding domain	0	23.23	0	43.42	0	66.65
PF00032	Cytochrome b(C-terminal)/b6/petD	0	0	1.22	0	0.69	1.91
PF00033	Cytochrome b(N-terminal)/b6/petB	5.1	1.37	12.24	4.52	4.14	27.37
PF00034	Cytochrome c	37.4	16.4	28.17	13.57	22.06	117.6
PF00036	EF hand	54.4	110.68	45.29	105.83	76.55	392.75
PF00037	4Fe-4S binding domain	39.1	43.73	85.71	18.1	27.58	214.22
PF00043	Glutathione S-transferase, C-terminal domain	20.4	23.24	50.2	28.95	33.79	156.58
PF00044	Glyceraldehyde 3-phosphate dehydrogenase, NAD binding domain	45.91	62.87	94.28	73.27	178.57	454.9
PF00056	lactate/malate dehydrogenase, NAD binding domain	1.7	2.73	2.45	1.81	0.69	9.38
PF00063	Myosin head (motor domain)	0	0	0	4.52	0	4.52
PF00067	Cytochrome P450	3.4	2.74	9.8	11.75	7.59	35.28
PF00069	Protein kinase domain	17	120.28	17.12	77.77	15.87	248.04
PF00070	Pyridine nucleotide-disulphide oxidoreductase	0	1.37	0	0.9	1.38	3.65
PF00071	Ras family	49.3	58.78	57.54	83.2	91.03	339.85
PF00076	RNA recognition motif. (a.k.a. RRM, RBD, or RNP domain)	47.6	54.66	34.27	73.27	24.83	234.63
PF00078	Reverse transcriptase (RNA-dependent DNA polymerase)	1.7	5.47	1.22	1.81	0	10.2
PF00080	Copper/zinc superoxide dismutase (SODC)	15.3	12.3	13.47	18.09	10.35	69.51
PF00081	Iron/manganese superoxide dismutases, alpha-hairpin domain	37.4	20.51	30.6	35.28	64.12	187.91
PF00085	Thioredoxin	78.2	121.65	121.23	138.4	128.94	588.42
PF00089	Trypsin	8.5	0	12.25	0	12.42	33.17
PF00091	Tubulin/FtsZ family, GTPase domain	76.51	370.37	74.68	454.15	58.61	1034.32
PF00097	Zinc finger, C3HC4 type (RING finger)	22.1	27.34	13.47	16.28	8.28	87.47
PF00101	Ribulose bisphosphate carboxylase, small chain	18.7	5.47	13.47	5.43	0.69	43.76
PF00106	short chain dehydrogenase	59.51	76.54	55.1	49.75	97.91	338.81
PF00107	Zinc-binding dehydrogenase	5.1	1.37	2.45	3.62	0	12.54
PF00108	Thiolase, N-terminal domain	0	0	1.22	0.9	0	2.12
PF00109	Beta-ketoacyl synthase, N-terminal domain	0	1.37	1.22	0	1.38	3.97
PF00111	2Fe-2S iron-sulfur cluster binding domain	11.9	9.57	14.7	5.42	17.93	59.52
PF00112	Papain family cysteine protease	78.21	50.56	77.13	50.64	82.75	339.29
PF00113	Enolase, C-terminal TIM barrel domain	8.5	8.2	6.11	5.42	23.44	51.67
PF00115	Cytochrome C and Quinol oxidase polypeptide I	20.4	4.1	6.12	5.42	5.52	41.56
PF00116	Cytochrome C oxidase subunit II, periplasmic domain	15.3	9.56	9.79	7.24	3.45	45.34
PF00117	Glutamine amidotransferase class-I	0	0	2.45	0	0	2.45
PF00118	TCP-1/cpn60 chaperonin family	42.5	45.1	11	60.6	22.08	181.28
PF00119	ATP synthase A chain	10.2	9.57	7.34	1.8	6.9	35.81
PF00120	Glutamine synthetase, catalytic domain	3.4	2.73	6.12	1.8	8.27	22.32
PF00121	Triosephosphate isomerase	27.21	23.23	33.06	14.48	28.95	126.93
PF00122	E1-E2 ATPase	0	0	0	2.71	0	2.71
PF00124	Photosynthetic reaction centre protein	887.55	270.61	772.67	309.35	430.25	2670.43
PF00125	Core histone H2A/H2B/H3/H4	91.8	420.97	130.99	424.25	167.56	1235.57
PF00134	Cyclin, N-terminal domain	1.7	1.37	0	1.81	0.69	5.57
PF00137	ATP synthase subunit C	57.8	51.94	61.23	37.09	71.03	279.09
PF00141	Peroxidase	10.2	5.47	22.04	13.55	19.31	70.57
PF00142	4Fe-4S iron sulfur cluster binding proteins, NifH/frxC family	1.7	0	1.22	0	3.45	6.37
PF00149	Calcineurin-like phosphoesterase	0	0	1.22	0.9	0	2.12
PF00152	tRNA synthetases class II (D, K and N)	0	2.73	6.12	0.9	3.45	13.2
PF00153	Mitochondrial carrier protein	66.31	46.48	75.91	57.88	48.96	295.54
PF00154	recA bacterial DNA recombination protein	0	0	0	0	0.69	0.69
PF00155	Aminotransferase class I and II	3.4	2.73	12.23	8.13	12.42	38.91
PF00156	Phosphoribosyl transferase domain	0	2.73	4.9	4.52	4.14	16.29
PF00160	Cyclophilin type peptidyl-prolyl cis-trans isomerase/CLD	119.01	144.86	139.57	127.54	147.57	678.55
PF00162	Phosphoglycerate kinase	73.11	39.64	66.12	35.27	85.51	299.65
PF00163	Ribosomal protein S4/S9 N-terminal domain	91.82	120.26	86.94	85.03	91.01	475.06
PF00164	Ribosomal protein S12	102.01	140.77	106.53	144.74	95.17	589.22
PF00166	Chaperonin 10 Kd subunit	22.1	8.2	12.24	12.66	15.86	71.06
PF00169	PH domain	1.7	2.73	0	2.71	2.07	9.21
PF00171	Aldehyde dehydrogenase family	6.8	1.37	9.79	13.57	13.79	45.32
PF00173	Cytochrome b5-like Heme/Steroid binding domain	5.1	2.73	8.57	4.52	6.21	27.13
PF00175	Oxidoreductase NAD-binding domain	39.1	8.2	71.01	22.62	91.01	231.94
PF00177	Ribosomal protein S7p/S5e	90.11	127.11	111.44	131.16	114.45	574.27
PF00179	Ubiquitin-conjugating enzyme	61.2	79.28	46.51	74.18	48.27	309.44
PF00180	Isocitrate/isopropylmalate dehydrogenase	0	2.73	1.22	5.43	8.27	17.65
PF00181	Ribosomal Proteins L2, RNA binding domain	30.6	76.53	62.45	82.32	44.12	296.02
PF00183	Hsp90 protein	40.8	72.44	39.19	106.75	24.83	284.01
PF00185	Aspartate/ornithine carbamoyltransferase, Asp/Orn binding domain	0	1.37	1.22	0.9	0.69	4.18
PF00188	Cysteine-rich secretory protein family	0	0	2.45	0.9	3.45	6.8
PF00189	Ribosomal protein S3, C-terminal domain	90.12	129.84	122.45	119.4	105.5	567.31
PF00191	Annexin	0	2.74	4.89	0.9	0.69	9.22
PF00194	Eukaryotic-type carbonic anhydrase	68	36.9	119.99	14.47	31.03	270.39
PF00195	Chalcone and stilbene synthases, N-terminal domain	22.1	20.5	82.05	9.95	48.95	183.55
PF00196	Bacterial regulatory proteins, luxR family	0	0	2.45	0	0	2.45
PF00198	2-oxoacid dehydrogenases acyltransferase (catalytic domain)	0	5.46	1.22	0.9	6.9	14.48
PF00199	Catalase	5.1	0	0	0	0.69	5.79
PF00202	Aminotransferase class-III	0	0	3.67	0	6.21	9.88
PF00203	Ribosomal protein S19	47.6	71.08	45.3	80.51	66.19	310.68
PF00206	Lyase	5.1	8.2	4.9	3.62	1.38	23.2
PF00208	Glutamate/Leucine/Phenylalanine/Valine dehydrogenase	3.4	0	1.22	0	0.69	5.31
PF00213	ATP synthase delta (OSCP) subunit	15.3	16.4	19.59	22.62	11.03	84.94
PF00216	Bacterial DNA-binding protein	8.5	9.57	8.57	19	13.1	58.74
PF00217	ATP:guanido phosphotransferase, C-terminal catalytic domain	0	58.77	0	55.19	2.07	116.03
PF00223	Photosystem I psaA/psaB protein	49.3	25.96	34.29	19.89	17.94	147.38
PF00224	Pyruvate kinase, barrel domain	3.4	0	4.89	8.14	4.83	21.26
PF00225	Kinesin motor domain	0	6.84	0	5.43	0	12.27
PF00226	DnaJ domain	11.9	8.21	3.67	2.7	4.14	30.62
PF00227	Proteasome subunit	88.4	122.99	94.28	97.67	77.94	481.28
PF00230	Major intrinsic protein	18.7	6.84	7.34	21.71	4.83	59.42
PF00231	ATP synthase	30.6	32.8	78.37	22.61	53.08	217.46
PF00233	3'5'-cyclic nucleotide phosphodiesterase	1.7	2.73	0	0.9	0	5.33
PF00235	Profilin	0	0	0	4.52	0	4.52
PF00237	Ribosomal protein L22p/L17e	44.2	72.44	20.81	62.42	55.86	255.73
PF00238	Ribosomal protein L14p/L23e	66.31	106.61	108.97	91.37	105.49	478.75
PF00240	Ubiquitin family	329.84	400.44	311.04	406.17	273.73	1721.22
PF00241	Cofilin/tropomyosin-type actin-binding protein	45.9	41	71.02	43.43	63.43	264.78
PF00244	14-3-3 protein	27.2	76.52	41.63	45.23	63.43	254.01
PF00245	Alkaline phosphatase	5.1	1.37	0	1.81	0	8.28
PF00248	Aldo/keto reductase family	6.8	2.74	11.02	1.81	4.83	27.2
PF00249	Myb-like DNA-binding domain	0	0	0	1.81	0	1.81
PF00252	Ribosomal protein L16p/L10e	74.81	79.26	51.43	100.42	60.68	366.6
PF00253	Ribosomal protein S14p/S29e	25.5	58.78	33.05	29.84	16.56	163.73
PF00254	FKBP-type peptidyl-prolyl cis-trans isomerase	23.8	47.85	47.74	43.4	60.67	223.46
PF00255	Glutathione peroxidase	5.1	5.47	7.35	5.41	4.83	28.16
PF00262	Calreticulin family	6.8	16.4	4.9	9.05	9.65	46.8
PF00264	Common central domain of tyrosinase	1.7	0	2.45	0.9	0.69	5.74
PF00266	Aminotransferase class-V	0	0	9.79	0	0	9.79
PF00270	DEAD/DEAH box helicase	3.4	5.46	1.22	2.71	2.07	14.86
PF00271	Helicase conserved C-terminal domain	45.9	66.97	53.88	59.7	61.36	287.81
PF00274	Fructose-bisphosphate aldolase class-I	25.5	15.03	63.68	16.28	64.82	185.31
PF00276	Ribosomal protein L23	37.41	35.53	46.52	55.17	59.3	233.93
PF00281	Ribosomal protein L5	57.81	69.69	73.47	61.51	58.61	321.09
PF00283	Cytochrome b559, alpha (gene psbE) and beta (gene psbF)subunits	3.4	0	2.44	0	1.38	7.22
PF00284	Lumenal portion of Cytochrome b559, alpha (gene psbE) subunit	3.4	0	1.22	0	0.69	5.31
PF00285	Citrate synthase	5.1	8.2	13.46	11.76	24.82	63.34
PF00291	Pyridoxal-phosphate dependent enzyme	1.7	2.73	2.44	3.62	1.38	11.87
PF00293	NUDIX domain	0	2.74	0	3.61	1.38	7.73
PF00294	pfkB family carbohydrate kinase	8.5	2.73	2.45	2.71	10.34	26.73
PF00297	Ribosomal protein L3	42.51	56.04	58.78	73.27	62.05	292.65
PF00298	Ribosomal protein L11, RNA binding domain	62.9	87.47	67.34	119.41	103.43	440.55
PF00300	Phosphoglycerate mutase family	8.5	5.47	8.57	16.28	15.86	54.68
PF00301	Rubredoxin	0	5.47	1.22	0	11.72	18.41
PF00303	Thymidylate synthase	1.7	0	0	1.81	1.38	4.89
PF00306	ATP synthase alpha/beta chain, C terminal domain	71.41	77.9	104.09	70.54	114.46	438.4
PF00307	Calponin homology (CH) domain	0	9.57	1.22	0.9	0	11.69
PF00311	Phosphoenolpyruvate carboxylase	0	0	0	0	0.69	0.69
PF00312	Ribosomal protein S15	52.71	53.3	44.09	44.33	38.62	233.05
PF00313	Cold-shock' DNA-binding domain	0	0	3.67	0	0	3.67
PF00316	Fructose-1-6-bisphosphatase	32.3	9.57	74.69	16.28	91.7	224.54
PF00318	Ribosomal protein S2	44.21	98.4	71.03	85.95	48.95	348.54
PF00327	Ribosomal protein L30p/L7e	5.1	0	0	1.81	0	6.91
PF00329	Respiratory-chain NADH dehydrogenase, 30 Kd subunit	0	1.37	0	0.9	0	2.27
PF00330	Aconitase family (aconitate hydratase)	0	0	6.12	3.62	0.69	10.43
PF00333	Ribosomal protein S5, N-terminal domain	42.51	139.41	86.95	80.52	71.7	421.09
PF00334	Nucleoside diphosphate kinase	25.5	47.84	36.73	54.27	57.22	221.56
PF00338	Ribosomal protein S10p/S20e	40.81	47.84	24.48	26.24	24.14	163.51
PF00343	Carbohydrate phosphorylase	0	0	0	0	0	0
PF00344	eubacterial secY protein	30.6	13.67	8.57	12.66	12.42	77.92
PF00346	Respiratory-chain NADH dehydrogenase, 49 Kd subunit	1.7	4.1	6.12	4.52	2.76	19.2
PF00347	Ribosomal protein L6	71.41	110.7	74.7	84.12	76.54	417.47
PF00348	Polyprenyl synthetase	6.8	6.84	2.44	3.62	3.45	23.15
PF00350	Dynamin family	0	2.73	0	0	0	2.73
PF00352	Transcription factor TFIID (or TATA-binding protein, TBP)	1.7	1.37	0	0	2.76	5.83
PF00355	Rieske [2Fe-2S] domain	40.8	25.97	80.8	27.13	89.63	264.33
PF00361	NADH-Ubiquinone/plastoquinone (complex I), various chains	10.2	12.3	20.81	10.85	4.83	58.99
PF00364	Biotin-requiring enzyme	0	0	2.45	1.81	0	4.26
PF00366	Ribosomal protein S17	59.5	32.8	50.2	61.5	64.82	268.82
PF00379	Insect cuticle protein	0	0	0	0	0	0
PF00380	Ribosomal protein S9/S16	49.3	106.6	72.24	87.75	52.4	368.29
PF00383	Cytidine and deoxycytidylate deaminase zinc-binding region	1.7	0	0	0	0	1.7
PF00384	Molybdopterin oxidoreductase	0	5.47	7.35	0.9	4.83	18.55
PF00393	6-phosphogluconate dehydrogenase, C-terminal domain	15.3	15.03	15.92	11.76	20.69	78.7
PF00397	WW domain	0	2.73	0	0	0	2.73
PF00400	WD domain, G-beta repeat	54.4	88.84	40.39	107.61	53.81	345.05
PF00406	Adenylate kinase	5.1	5.47	8.57	8.14	4.14	31.42
PF00408	Phosphoglucomutase/phosphomannomutase, C-terminal domain	5.1	2.73	3.67	5.43	4.83	21.76
PF00410	Ribosomal protein S8	130.91	120.27	112.65	113.98	104.11	581.92
PF00411	Ribosomal protein S11	57.81	72.43	53.88	78.7	76.52	339.34
PF00415	Regulator of chromosome condensation (RCC1) repeat	0	2.73	0	0	0.69	3.42
PF00416	Ribosomal protein S13/S18	103.72	128.46	96.75	146.55	106.86	582.34
PF00421	Photosystem II protein	136.02	51.94	176.32	47.95	104.8	517.03
PF00428	60s Acidic ribosomal protein	142.82	210.47	126.13	222.53	137.9	839.85
PF00438	S-adenosylmethionine synthetase, N-terminal domain	1.7	4.1	23.27	19.9	30.34	79.31
PF00439	Bromodomain	0	5.47	0	0.9	0.69	7.06
PF00441	Acyl-CoA dehydrogenase, C-terminal domain	11.9	16.4	13.47	28.05	13.79	83.61
PF00443	Ubiquitin carboxyl-terminal hydrolase	0	0	1.22	0	2.07	3.29
PF00447	HSF-type DNA-binding	0	0	2.45	0.9	1.38	4.73
PF00448	SRP54-type protein, GTPase domain	0	5.47	0	2.71	6.21	14.39
PF00450	Serine carboxypeptidase	1.7	5.47	1.22	0	0	8.39
PF00453	Ribosomal protein L20	5.1	1.37	2.45	6.33	2.07	17.32
PF00454	Phosphatidylinositol 3- and 4-kinase	0	0	0	0.9	0.69	1.59
PF00456	Transketolase, thiamine diphosphate binding domain	5.1	2.73	7.35	7.24	11.03	33.45
PF00459	Inositol monophosphatase family	0	0	1.22	0.9	6.9	9.02
PF00462	Glutaredoxin	44.2	17.77	31.84	21.7	31.03	146.54
PF00464	Serine hydroxymethyltransferase	1.7	1.37	6.12	0.9	2.76	12.85
PF00466	Ribosomal protein L10	137.72	109.33	131.03	168.26	123.43	669.77
PF00467	KOW motif	171.73	127.11	128.57	143.86	134.44	705.71
PF00468	Ribosomal protein L34	1.7	1.37	1.22	2.71	0.69	7.69
PF00471	Ribosomal protein L33	20.4	8.2	9.8	24.42	13.79	76.61
PF00472	RF-1 domain	1.7	0	0	0.9	2.76	5.36
PF00475	Imidazoleglycerol-phosphate dehydratase	0	2.73	1.22	0	0	3.95
PF00479	Glucose-6-phosphate dehydrogenase, NAD binding domain	0	0	0	0	2.07	2.07
PF00481	Protein phosphatase 2C	5.1	4.1	0	2.71	1.38	13.29
PF00484	Carbonic anhydrase	28.9	19.14	75.93	16.28	88.95	229.2
PF00485	Phosphoribulokinase / Uridine kinase family	11.9	6.84	12.25	4.52	11.72	47.23
PF00487	Fatty acid desaturase	8.5	1.37	6.11	5.42	13.1	34.5
PF00488	MutS domain V	5.1	4.1	1.22	6.33	1.38	18.13
PF00490	Delta-aminolevulinic acid dehydratase	0	0	3.67	0.9	0	4.57
PF00498	FHA domain	15.3	9.57	6.12	15.38	6.21	52.58
PF00501	AMP-binding enzyme	0	2.73	1.22	0	1.38	5.33
PF00502	Phycobilisome protein	1.7	1.37	1.22	0	0	4.29
PF00503	G-protein alpha subunit	34	28.7	45.3	44.33	59.29	211.62
PF00504	Chlorophyll A-B binding protein	690.24	374.5	1400.79	370.82	2024.26	4860.61
PF00505	HMG (high mobility group) box	11.9	28.7	14.69	16.28	8.28	79.85
PF00507	NADH-ubiquinone/plastoquinone oxidoreductase, chain 3	6.8	2.74	3.67	2.71	4.14	20.06
PF00510	Cytochrome c oxidase subunit III	10.2	4.1	8.57	6.33	12.41	41.61
PF00515	Tetratricopeptide repeat	3.4	12.3	9.79	18.09	4.14	47.72
PF00521	DNA gyrase/topoisomerase IV, subunit A	0	2.73	0	1.81	0	4.54
PF00534	Glycosyl transferases group 1	0	0	2.45	0	0.69	3.14
PF00536	SAM domain (Sterile alpha motif)	0	1.37	0	0.9	1.38	3.65
PF00538	linker histone H1 and H5 family	13.6	20.51	4.89	50.66	11.73	101.39
PF00549	CoA-ligase	1.7	1.37	1.22	1.81	0	6.1
PF00550	Phosphopantetheine attachment site	8.5	6.84	31.84	8.14	23.44	78.76
PF00557	Metallopeptidase family M24	15.3	30.07	14.7	24.43	9.65	94.15
PF00562	RNA polymerase Rpb2, domain 6	0	0	0	1.81	0	1.81
PF00569	Zinc finger, ZZ type	11.9	1.37	2.45	2.71	1.38	19.81
PF00571	CBS domain	0	4.1	0	17.18	2.76	24.04
PF00572	Ribosomal protein L13	110.52	139.4	120	125.75	114.45	610.12
PF00573	Ribosomal protein L4/L1 family	23.8	51.93	42.86	77.8	47.58	243.97
PF00574	Clp protease	35.7	34.16	35.51	25.32	45.5	176.19
PF00575	S1 RNA binding domain	10.2	5.47	14.69	15.38	21.38	67.12
PF00576	HIUase/Transthyretin family	0	0	0	0.9	0.69	1.59
PF00578	AhpC/TSA family	108.81	135.31	175.09	170.97	215.13	805.31
PF00579	tRNA synthetases class I (W and Y)	1.7	1.37	1.22	2.71	6.21	13.21
PF00581	Rhodanese-like domain	1.7	0	0	0.9	1.38	3.98
PF00583	Acetyltransferase (GNAT) family	11.9	15.04	7.34	10.85	8.28	53.41
PF00584	SecE/Sec61-gamma subunits of protein translocation complex	76.52	138.03	99.19	117.61	93.77	525.12
PF00620	RhoGAP domain	0	0	0	0	0	0
PF00625	Guanylate kinase	0	4.1	0	0	0	4.1
PF00626	Gelsolin repeat	0	1.37	0	0	1.38	2.75
PF00627	UBA/TS-N domain	45.9	47.83	37.96	39.81	54.48	225.98
PF00628	PHD-finger	0	0	0	0	0	0
PF00632	HECT-domain (ubiquitin-transferase)	3.4	0	0	3.61	1.38	8.39
PF00637	Region in Clathrin and VPS	1.7	0	3.66	1.8	5.52	12.68
PF00638	RanBP1 domain	10.2	10.94	1.22	9.05	7.59	39
PF00639	PPIC-type PPIASE domain	15.3	10.93	4.89	9.95	9.66	50.73
PF00641	Zn-finger in Ran binding protein and others	0	2.73	2.45	4.52	1.38	11.08
PF00642	Zinc finger C-x8-C-x5-C-x3-H type (and similar)	0	2.73	2.45	0.9	0.69	6.77
PF00647	Elongation factor 1 gamma, conserved domain	23.8	21.87	42.86	26.24	31.03	145.8
PF00650	CRAL/TRIO domain	3.4	4.1	8.57	2.71	1.38	20.16
PF00653	Inhibitor of Apoptosis domain	0	0	0	0	0	0
PF00656	Caspase domain	10.2	4.1	25.72	16.29	13.79	70.1
PF00657	GDSL-like Lipase/Acylhydrolase	1.7	1.37	0	2.71	0	5.78
PF00662	NADH-Ubiquinone oxidoreductase (complex I), chain 5 N-terminus	1.7	0	3.67	2.71	1.38	9.46
PF00664	ABC transporter transmembrane region	0	0	0	0	2.07	2.07
PF00665	Integrase core domain	0	10.93	0	1.8	0.69	13.42
PF00670	S-adenosyl-L-homocysteine hydrolase, NAD binding domain	17	35.53	26.94	24.43	63.43	167.33
PF00673	ribosomal L5P family C-terminus	59.51	73.79	75.91	72.37	83.43	365.01
PF00676	Dehydrogenase E1 component	1.7	1.37	0	1.81	4.14	9.02
PF00679	Elongation factor G C-terminus	3.4	2.74	8.57	6.33	8.96	30
PF00684	DnaJ central domain (4 repeats)	1.7	1.37	1.22	2.71	2.07	9.07
PF00685	Sulfotransferase domain	6.8	6.83	20.82	2.71	13.79	50.95
PF00687	Ribosomal protein L1p/L10e family	124.12	161.26	184.9	156.51	157.2	783.99
PF00689	Cation transporting ATPase, C-terminus	3.4	5.47	3.67	6.33	8.97	27.84
PF00694	Aconitase C-terminal domain	1.7	0	0	0	2.76	4.46
PF00696	Amino acid kinase family	0	0	3.67	1.81	3.45	8.93
PF00698	Acyl transferase domain	0	0	0	0	0	0
PF00702	haloacid dehalogenase-like hydrolase	17	6.83	13.47	15.38	2.76	55.44
PF00705	Proliferating cell nuclear antigen, N-terminal domain	1.7	13.66	0	16.28	3.45	35.09
PF00708	Acylphosphatase	0	1.37	2.45	0	6.21	10.03
PF00709	Adenylosuccinate synthetase	1.7	2.73	0	2.71	2.07	9.21
PF00717	Peptidase S24-like	3.4	1.37	2.45	5.43	4.83	17.48
PF00719	Inorganic pyrophosphatase	8.5	12.31	15.91	4.52	33.1	74.34
PF00731	AIR carboxylase	0	0	0	2.71	1.38	4.09
PF00733	Asparagine synthase	0	1.37	0	0	0.69	2.06
PF00734	Fungal cellulose binding domain	0	0	8.57	0	2.07	10.64
PF00736	EF-1 guanine nucleotide exchange domain	20.4	16.4	30.61	29.85	24.83	122.09
PF00737	Photosystem II 10 kDa phosphoprotein	1.7	4.1	0	1.81	0	7.61
PF00742	Homoserine dehydrogenase	0	2.73	0	1.81	0	4.54
PF00743	Flavin-binding monooxygenase-like	0	0	1.22	0	1.38	2.6
PF00745	Glutamyl-tRNAGlu reductase, dimerisation domain	5.1	0	1.22	2.71	5.52	14.55
PF00749	tRNA synthetases class I (E and Q), catalytic domain	5.1	2.74	4.9	0.9	0.69	14.33
PF00753	Metallo-beta-lactamase superfamily	3.4	1.37	3.67	0.9	0.69	10.03
PF00764	Arginosuccinate synthase	6.8	8.2	0	0.9	2.07	17.97
PF00789	UBX domain	1.7	0	2.44	0.9	0.69	5.73
PF00790	VHS domain	0	0	2.45	0	0	2.45
PF00805	Pentapeptide repeats (8 copies)	0	0	2.45	0	0.69	3.14
PF00808	Histone-like transcription factor (CBF/NF-Y) and archaeal histone	30.6	68.34	30.61	75.98	61.36	266.89
PF00815	Histidinol dehydrogenase	0	2.73	0	3.62	2.07	8.42
PF00827	Ribosomal L15	76.51	92.93	74.69	83.23	74.46	401.82
PF00828	Ribosomal protein L18e/L15	154.72	210.49	198.36	184.54	197.21	945.32
PF00830	Ribosomal L28 family	3.4	19.13	6.12	9.05	3.45	41.15
PF00831	Ribosomal L29 protein	66.31	60.13	69.79	98.6	74.47	369.3
PF00832	Ribosomal L39 protein	88.41	99.78	74.68	107.61	76.53	447.01
PF00833	Ribosomal S17	78.21	116.18	107.75	124.83	97.91	524.88
PF00834	Ribulose-phosphate 3 epimerase family	5.1	5.46	1.22	0.9	8.28	20.96
PF00838	Translationally controlled tumour protein	151.33	94.31	100.42	43.42	82.74	472.22
PF00850	Histone deacetylase domain	6.8	4.1	2.45	1.81	2.07	17.23
PF00861	Ribosomal L18p/L5e family	57.81	30.07	42.86	55.19	36.54	222.47
PF00884	Sulfatase	3.4	0	1.22	0	2.07	6.69
PF00885	6,7-dimethyl-8-ribityllumazine synthase	1.7	0	4.9	0.9	3.45	10.95
PF00887	Acyl CoA binding protein	91.8	68.33	180.01	23.51	95.85	459.5
PF00889	Elongation factor TS	1.7	0	1.22	0	2.76	5.68
PF00890	FAD binding domain	6.8	8.2	0	7.24	4.83	27.07
PF00892	EamA-like transporter family	5.1	6.84	6.12	2.71	3.45	24.22
PF00899	ThiF family	1.7	0	0	0	0.69	2.39
PF00900	Ribosomal family S4e	57.81	112.08	91.83	121.22	84.12	467.06
PF00903	Glyoxalase/Bleomycin resistance protein/Dioxygenase superfamily	13.6	10.94	4.9	22.62	13.1	65.16
PF00909	Ammonium Transporter Family	0	0	0	0.9	2.76	3.66
PF00923	Transaldolase	3.4	2.73	1.22	3.62	4.83	15.8
PF00926	3,4-dihydroxy-2-butanone 4-phosphate synthase	0	0	0	0	0	0
PF00928	Adaptor complexes medium subunit family	18.7	16.4	11.01	12.65	8.28	67.04
PF00935	Ribosomal protein L44	98.62	121.64	69.79	87.74	100.67	478.46
PF00956	Nucleosome assembly protein (NAP)	3.4	2.73	0	3.62	1.38	11.13
PF00957	Synaptobrevin	3.4	1.37	3.67	1.8	1.38	11.62
PF00970	Oxidoreductase FAD-binding domain	17	4.1	17.14	8.14	9.65	56.03
PF00975	Thioesterase domain	1.7	0	0	1.81	0	3.51
PF00977	Histidine biosynthesis protein	1.7	1.37	1.22	2.71	2.07	9.07
PF00982	Glycosyltransferase family 20	6.8	0	0	0.9	0	7.7
PF00984	UDP-glucose/GDP-mannose dehydrogenase family, central domain	45.91	51.94	55.1	55.19	88.25	296.39
PF00989	PAS fold	0	6.83	0	0.9	0	7.73
PF00994	Probable molybdopterin binding domain	0	0	1.22	0	0.69	1.91
PF00995	Sec1 family	3.4	1.37	1.22	8.14	0	14.13
PF00996	GDP dissociation inhibitor	0	4.1	1.22	0.9	1.38	7.6
PF01008	Initiation factor 2 subunit family	5.1	12.3	4.89	9.04	4.14	35.47
PF01014	Uricase	0	8.2	0	1.81	0.69	10.7
PF01015	Ribosomal S3Ae family	102.02	139.4	102.86	131.17	116.52	591.97
PF01016	Ribosomal L27 protein	10.2	6.84	7.35	7.23	1.38	33
PF01020	Ribosomal L40e family	139.42	125.74	90.62	149.26	73.77	578.81
PF01025	GrpE	1.7	4.1	1.22	0	2.07	9.09
PF01026	TatD related DNase	3.4	0	0	2.71	1.38	7.49
PF01027	Uncharacterised protein family UPF0005	8.5	0	0	0	0	8.5
PF01031	Dynamin central region	3.4	0	0	0	0	3.4
PF01039	Carboxyl transferase domain	1.7	6.84	6.12	2.71	2.76	20.13
PF01040	UbiA prenyltransferase family	1.7	0	13.47	3.61	6.21	24.99
PF01041	DegT/DnrJ/EryC1/StrS aminotransferase family	0	2.73	1.22	0	2.76	6.71
PF01042	Endoribonuclease L-PSP	10.2	12.31	18.35	14.47	36.56	91.89
PF01053	Cys/Met metabolism PLP-dependent enzyme	0	8.2	0	7.23	7.58	23.01
PF01061	ABC-2 type transporter	0	4.1	0	5.43	0	9.53
PF01063	Aminotransferase class IV	1.7	0	2.45	0	0	4.15
PF01070	FMN-dependent dehydrogenase	1.7	0	2.44	2.71	2.07	8.92
PF01073	3-beta hydroxysteroid dehydrogenase/isomerase family	1.7	1.37	1.22	1.81	2.76	8.86
PF01088	Ubiquitin carboxyl-terminal hydrolase, family 1	6.8	2.74	3.67	4.52	4.14	21.87
PF01090	Ribosomal protein S19e	40.8	75.17	77.14	106.74	75.15	375
PF01092	Ribosomal protein S6e	45.91	101.13	47.75	84.13	67.57	346.49
PF01096	Transcription factor S-II (TFIIS)	1.7	4.1	2.45	4.52	6.21	18.98
PF01105	emp24/gp25L/p24 family/GOLD	17	6.83	2.45	4.52	6.21	37.01
PF01106	NifU-like domain	8.5	4.1	12.25	4.52	8.28	37.65
PF01111	Cyclin-dependent kinase regulatory subunit	10.2	10.93	6.12	12.67	5.52	45.44
PF01112	Asparaginase	0	1.37	2.45	0	0	3.82
PF01115	F-actin capping protein, beta subunit	0	0	0	3.62	0.69	4.31
PF01116	Fructose-bisphosphate aldolase class-II	5.1	10.94	11.02	7.24	10.34	44.64
PF01121	Dephospho-CoA kinase	0	0	2.45	0	0.69	3.14
PF01124	MAPEG family	13.6	15.03	15.92	17.19	23.44	85.18
PF01128	Uncharacterized protein family UPF0007	0	0	0	0	2.76	2.76
PF01132	Elongation factor P (EF-P) OB domain	0	0	3.67	0	0	3.67
PF01133	Enhancer of rudimentary	5.1	5.47	2.45	1.81	0.69	15.52
PF01135	Protein-L-isoaspartate(D-aspartate) O-methyltransferase (PCMT)	1.7	2.73	3.67	5.43	3.45	16.98
PF01138	3' exoribonuclease family, domain 1	6.8	1.37	2.45	9.95	4.83	25.4
PF01139	Uncharacterized protein family UPF0027	1.7	0	1.22	2.71	0.69	6.32
PF01145	SPFH domain / Band 7 family	6.8	2.74	12.24	17.18	13.1	52.06
PF01148	Cytidylyltransferase family	1.7	1.37	0	2.71	2.07	7.85
PF01151	GNS1/SUR4 family	6.8	0	11.02	3.62	15.17	36.61
PF01152	Bacterial-like globin	0	1.37	3.67	8.14	0.69	13.87
PF01157	Ribosomal protein L21e	39.11	79.27	51.43	62.42	68.95	301.18
PF01158	Ribosomal protein L36e	71.41	95.67	84.48	95.89	93.09	440.54
PF01159	Ribosomal protein L6e	57.81	121.64	42.86	122.12	99.97	444.4
PF01165	Ribosomal protein S21	0	0	0	0	0	0
PF01168	Alanine racemase, N-terminal domain	0	1.37	0	3.62	0.69	5.68
PF01176	Translation initiation factor 1A / IF-1	10.2	12.29	20.81	5.42	12.41	61.13
PF01180	Dihydroorotate dehydrogenase	1.7	0	0	2.71	0.69	5.1
PF01191	RNA polymerase Rpb5, C-terminal domain	5.1	1.37	0	0	0.69	7.16
PF01192	RNA polymerase Rpb6	0	1.37	0	3.62	2.07	7.06
PF01193	RNA polymerase Rpb3/Rpb11 dimerisation domain	8.5	6.84	3.67	13.57	10.34	42.92
PF01194	RNA polymerases N / 8 kDa subunit	0	4.1	0	2.71	0.69	7.5
PF01196	Ribosomal protein L17	6.8	9.57	8.57	4.52	23.44	52.9
PF01198	Ribosomal protein L31e	71.41	91.57	148.17	75.08	153.07	539.3
PF01199	Ribosomal protein L34e	78.21	101.15	83.27	107.66	73.78	444.07
PF01200	Ribosomal protein S28e	91.82	124.37	102.86	121.22	88.25	528.52
PF01201	Ribosomal protein S8e	86.71	121.64	85.7	104.02	102.73	500.8
PF01202	Shikimate kinase	8.5	0	6.12	0.9	3.45	18.97
PF01205	Uncharacterized protein family UPF0029	0	0	0	0	1.38	1.38
PF01209	ubiE/COQ5 methyltransferase family	3.4	2.73	1.22	0.9	2.07	10.32
PF01210	NAD-dependent glycerol-3-phosphate dehydrogenase N-terminus	0	0	0	0	1.38	1.38
PF01214	Casein kinase II regulatory subunit	3.4	0	0	0	0	3.4
PF01216	Calsequestrin	11.9	21.87	39.19	17.19	28.27	118.42
PF01217	Clathrin adaptor complex small chain	18.7	51.94	18.36	26.22	21.38	136.6
PF01218	Coproporphyrinogen III oxidase	6.8	2.73	4.9	0	4.14	18.57
PF01221	Dynein light chain type 1	1.7	58.78	15.91	56.09	8.96	141.44
PF01222	Ergosterol biosynthesis ERG4/ERG24 family	1.7	6.84	3.67	8.14	8.27	28.62
PF01226	Formate/nitrite transporter	10.2	13.67	18.36	9.04	10.34	61.61
PF01230	HIT domain	6.8	8.21	20.82	9.04	12.42	57.29
PF01238	Phosphomannose isomerase type I	0	1.37	1.22	7.23	0.69	10.51
PF01241	Photosystem I psaG / psaK	3.4	0	0	0	0	3.4
PF01242	6-pyruvoyl tetrahydropterin synthase	3.4	2.73	3.67	0.9	2.76	13.46
PF01243	Pyridoxamine 5'-phosphate oxidase	3.4	5.47	1.22	1.81	0	11.9
PF01245	Ribosomal protein L19	0	1.37	1.22	4.52	3.45	10.56
PF01246	Ribosomal protein L24e	64.61	79.27	69.79	82.32	70.32	366.31
PF01247	Ribosomal protein L35Ae	61.21	91.57	89.39	89.56	84.8	416.53
PF01248	Ribosomal protein L7Ae/L30e/S12e/Gadd45 family	205.73	325.28	255.94	282.25	239.25	1308.45
PF01249	Ribosomal protein S21e	119.02	127.11	82.03	135.69	84.12	547.97
PF01251	Ribosomal protein S7e	144.53	206.36	138.37	179.12	137.9	806.28
PF01253	Translation initiation factor SUI1	1.7	4.1	0	1.8	1.38	8.98
PF01255	Putative undecaprenyl diphosphate synthase	3.4	0	1.22	1.81	1.38	7.81
PF01256	Carbohydrate kinase	5.1	5.47	1.22	1.81	2.07	15.67
PF01257	Respiratory-chain NADH dehydrogenase 24 Kd subunit	5.1	10.94	8.57	3.62	13.1	41.33
PF01263	Aldose 1-epimerase	6.8	1.37	1.22	2.71	1.38	13.48
PF01266	FAD dependent oxidoreductase	0	1.37	1.22	0	2.07	4.66
PF01267	F-actin capping protein alpha subunit	1.7	4.1	1.22	1.81	0	8.83
PF01280	Ribosomal protein L19e	76.51	82	89.38	113.08	123.41	484.38
PF01281	Ribosomal protein L9, N-terminal domain	5.1	1.37	0	0	0.69	7.16
PF01282	Ribosomal protein S24e	86.71	129.84	107.75	132.98	125.49	582.77
PF01283	Ribosomal protein S26e	112.22	135.31	118.79	131.17	99.97	597.46
PF01292	Prokaryotic cytochrome b561	3.4	1.37	8.57	2.71	2.07	18.12
PF01293	Phosphoenolpyruvate carboxykinase	10.2	24.61	13.47	7.23	19.99	75.5
PF01294	Ribosomal protein L13e	62.91	77.9	78.36	84.13	70.33	373.63
PF01302	CAP-Gly domain	1.7	0	0	0	0	1.7
PF01326	Pyruvate phosphate dikinase, PEP/pyruvate binding domain	1.7	1.37	2.45	0.9	0	6.42
PF01327	Polypeptide deformylase	1.7	6.83	11.02	6.33	10.34	36.22
PF01329	Pterin 4 alpha carbinolamine dehydratase	1.7	10.93	2.45	8.14	2.07	25.29
PF01346	Domain amino terminal to FKBP-type peptidyl-prolyl isomerase	11.9	9.57	9.8	5.43	13.79	50.49
PF01370	NAD dependent epimerase/dehydratase family	30.6	20.5	15.91	37.09	38.61	142.71
PF01381	Helix-turn-helix	17	21.87	8.57	9.95	12.41	69.8
PF01384	Phosphate transporter family	0	0	0	1.81	0	1.81
PF01398	Mov34/MPN/PAD-1 family	3.4	2.73	1.22	0	0	7.35
PF01399	PCI domain	10.2	9.57	8.56	19.9	14.49	62.72
PF01400	Astacin (Peptidase family M12A)	0	0	0	0	2.76	2.76
PF01408	Oxidoreductase family, NAD-binding Rossmann fold	22.1	25.96	31.84	16.28	34.47	130.65
PF01412	Putative GTPase activating protein for Arf	0	0	0	1.81	0	1.81
PF01423	LSM domain	81.61	159.91	69.78	168.23	82.75	562.28
PF01430	Hsp33 protein	3.4	0	0	0	1.38	4.78
PF01432	Peptidase family M3	8.5	4.1	6.12	4.52	2.76	26
PF01434	Peptidase family M41	22.1	28.7	29.38	9.03	21.37	110.58
PF01435	Peptidase family M48	1.7	5.47	1.22	9.05	1.38	18.82
PF01450	Acetohydroxy acid isomeroreductase, catalytic domain	11.9	8.2	2.44	8.14	9.66	40.34
PF01451	Low molecular weight phosphotyrosine protein phosphatase	3.4	2.73	3.67	0.9	3.45	14.15
PF01459	Eukaryotic porin	5.1	23.23	11.02	15.38	27.58	82.31
PF01466	Skp1 family, dimerisation domain	20.4	41	11.02	15.38	24.14	111.94
PF01467	Cytidylyltransferase	0	0	0	1.81	0	1.81
PF01472	PUA domain	5.1	2.73	7.35	4.52	2.07	21.77
PF01474	Class-II DAHP synthetase family	0	0	0	0	1.38	1.38
PF01479	S4 domain	130.93	214.57	159.17	187.26	163.41	855.34
PF01494	FAD binding domain	18.7	4.1	35.51	13.57	22.06	93.94
PF01496	V-type ATPase 116kDa subunit family	6.8	2.73	13.47	10.86	18.62	52.48
PF01504	Phosphatidylinositol-4-phosphate 5-Kinase	0	0	0	0	0.69	0.69
PF01507	Phosphoadenosine phosphosulfate reductase family	1.7	4.1	4.89	2.71	6.9	20.3
PF01521	Iron-sulphur cluster biosynthesis	23.8	5.47	14.69	4.52	6.89	55.37
PF01529	DHHC zinc finger domain	6.8	6.83	3.67	7.23	3.45	27.98
PF01535	PPR repeat	0	0	0	1.81	1.38	3.19
PF01544	CorA-like Mg2+ transporter protein	0	0	0	0	2.76	2.76
PF01545	Cation efflux family	0	0	0	0.9	0	0.9
PF01546	Peptidase family M20/M25/M40	5.1	9.57	2.45	8.14	3.45	28.71
PF01556	DnaJ C terminal region	1.7	1.37	1.22	0	2.07	6.36
PF01564	Spermine/spermidine synthase	0	4.1	0	0.9	0	5
PF01569	PAP2 superfamily	8.5	9.57	23.27	8.14	46.89	96.37
PF01571	Aminomethyltransferase folate-binding domain	1.7	0	3.67	0.9	1.38	7.65
PF01578	Cytochrome C assembly protein	0	1.37	3.67	0	0.69	5.73
PF01583	Adenylylsulphate kinase	0	1.37	0	0.9	0	2.27
PF01588	Putative tRNA binding domain	5.1	4.1	2.45	3.61	4.83	20.09
PF01592	NifU-like N terminal domain	3.4	6.83	9.8	2.71	2.76	25.5
PF01593	Flavin containing amine oxidoreductase	0	1.37	3.67	2.71	2.07	9.82
PF01594	Domain of unknown function DUF20	1.7	0	1.22	0.9	1.38	5.2
PF01597	Glycine cleavage H-protein	6.8	2.74	6.12	3.61	27.58	46.85
PF01599	Ribosomal protein S27a	78.21	107.96	86.95	124.84	102.04	500
PF01607	Chitin binding Peritrophin-A domain	3.4	0	6.12	0	3.45	12.97
PF01625	Peptide methionine sulfoxide reductase	13.6	13.67	33.06	8.13	13.8	82.26
PF01632	Ribosomal protein L35	1.7	1.37	2.44	0	0	5.51
PF01633	Choline/ethanolamine kinase	0	0	0	0.9	0.69	1.59
PF01636	Phosphotransferase enzyme family	1.7	4.1	1.22	3.62	2.76	13.4
PF01641	SelR domain	0	6.84	3.67	2.71	6.21	19.43
PF01652	Eukaryotic initiation factor 4E	8.5	24.6	8.57	9.95	9.66	61.28
PF01655	Ribosomal protein L32	64.61	72.44	68.57	86.85	70.32	362.79
PF01656	CobQ/CobB/MinD/ParA nucleotide binding domain	1.7	0	1.22	0	3.45	6.37
PF01658	Myo-inositol-1-phosphate synthase	0	2.73	0	3.62	0	6.35
PF01667	Ribosomal protein S27	125.82	132.56	101.63	112.18	99.29	571.48
PF01678	Diaminopimelate epimerase	0	0	0	1.81	1.38	3.19
PF01679	Uncharacterized protein family UPF0057	0	0	2.45	0	0	2.45
PF01680	SOR/SNZ family	5.1	0	0	1.81	7.58	14.49
PF01699	Sodium/calcium exchanger protein	0	2.73	0	8.14	0	10.87
PF01713	Smr domain	5.1	0	0	0	0	5.1
PF01716	Manganese-stabilising protein / photosystem II polypeptide	64.61	19.14	94.29	44.32	122.72	345.08
PF01717	Cobalamin-independent synthase, Catalytic domain	0	1.37	4.9	6.33	4.14	16.74
PF01722	BolA-like protein	18.7	17.76	19.58	18.99	32.4	107.43
PF01728	FtsJ-like methyltransferase	3.4	0	0	0	0	3.4
PF01747	ATP-sulfurylase	5.1	2.73	8.57	5.43	3.45	25.28
PF01749	Importin beta binding domain	1.7	0	1.22	0	0.69	3.61
PF01754	A20-like zinc finger	1.7	1.37	1.22	2.71	0	7
PF01758	Sodium Bile acid symporter family	0	0	1.22	0.9	0	2.12
PF01764	Lipase (class 3)	6.8	2.73	12.25	9.05	15.17	46
PF01765	Ribosome recycling factor	3.4	2.73	3.67	1.81	1.38	12.99
PF01775	Ribosomal L18ae/LX protein domain	47.61	105.24	58.77	66.94	59.99	338.55
PF01776	Ribosomal L22e protein family	61.21	80.65	102.86	93.18	68.94	406.84
PF01777	Ribosomal L27e protein family	61.21	76.54	55.1	72.37	67.58	332.8
PF01778	Ribosomal L28e protein family	64.61	101.14	77.16	54.28	55.85	353.04
PF01779	Ribosomal L29e protein family	47.61	54.67	83.27	87.76	77.91	351.22
PF01780	Ribosomal L37ae protein family	73.11	114.79	84.49	121.22	99.98	493.59
PF01781	Ribosomal L38e protein family	79.91	177.67	120.01	139.31	89.64	606.54
PF01789	PsbP	6.8	1.37	11.02	1.8	3.45	24.44
PF01809	Domain of unknown function DUF37	3.4	1.37	0	0.9	0.69	6.36
PF01813	ATP synthase subunit D	6.8	5.47	6.12	7.24	17.93	43.56
PF01822	WSC domain	23.8	2.73	0	1.8	0	28.33
PF01839	FG-GAP repeat	0	1.37	0	0.9	0	2.27
PF01849	NAC domain	44.2	72.43	35.51	50.66	59.99	262.79
PF01852	START domain	5.1	0	0	0	0	5.1
PF01866	Putative diphthamide synthesis protein	0	0	0	0	0.69	0.69
PF01872	RibD C-terminal domain	0	0	0	0	2.07	2.07
PF01873	Domain found in IF2B/IF5	8.5	15.03	3.67	10.85	8.97	47.02
PF01875	Memo-like protein	0	6.83	1.22	2.71	0	10.76
PF01883	Domain of unknown function DUF59	0	1.37	1.22	0	0	2.59
PF01894	Uncharacterised protein family UPF0047	1.7	4.1	7.35	1.81	4.83	19.79
PF01896	Eukaryotic and archaeal DNA primase small subunit	0	0	1.22	0	0	1.22
PF01907	Ribosomal protein L37e	25.5	62.87	24.48	45.23	65.51	223.59
PF01920	Prefoldin subunit	0	4.1	2.44	5.43	2.07	14.04
PF01929	Ribosomal protein L14	62.91	102.51	93.06	103.12	74.46	436.06
PF01938	TRAM domain	0	0	1.22	0.9	1.38	3.5
PF01946	Thi4 family	0	0	0	0	0	0
PF01956	Integral membrane protein DUF106	0	1.37	1.22	0.9	0.69	4.18
PF01963	TraB family	0	0	0	0	1.38	1.38
PF01964	ThiC family	10.2	2.73	29.39	1.81	10.34	54.47
PF01965	DJ-1/PfpI family	1.7	1.37	3.67	4.52	1.38	12.64
PF01981	Peptidyl-tRNA hydrolase PTH2	1.7	8.2	2.45	2.71	2.07	17.13
PF01984	Double-stranded DNA-binding domain	3.4	2.73	2.45	3.62	3.45	15.65
PF01987	Protein of unknown function DUF124	0	0	0	0	0	0
PF01988	VIT family	1.7	4.1	2.45	9.05	7.58	24.88
PF01990	ATP synthase (F/14-kDa) subunit	22.1	15.03	20.81	1.81	15.86	75.61
PF01992	ATP synthase (C/AC39) subunit	0	10.93	8.57	8.14	18.62	46.26
PF02005	N2,N2-dimethylguanosine tRNA methyltransferase	0	0	1.22	5.43	0	6.65
PF02037	SAP domain	0	0	0	1.81	0	1.81
PF02096	60Kd inner membrane protein	5.1	0	4.89	0.9	6.9	17.79
PF02099	Josephin	0	21.87	0	25.33	0	47.2
PF02109	DAD family	1.7	5.46	1.22	12.67	5.52	26.57
PF02127	Aminopeptidase I zinc metalloprotease (M18)	0	1.37	0	4.52	2.07	7.96
PF02134	Repeat in ubiquitin-activating (UBA) protein	0	2.73	1.22	0	0	3.95
PF02136	Nuclear transport factor 2 (NTF2) domain	0	0	2.45	1.81	0	4.26
PF02138	Beige/BEACH domain	1.7	0	1.22	0	0	2.92
PF02150	RNA polymerases M/15 Kd subunit	3.4	6.83	4.9	5.42	6.21	26.76
PF02167	Cytochrome C1 family	5.1	2.74	3.67	6.33	7.59	25.43
PF02170	PAZ domain	0	1.37	0	0	0	1.37
PF02171	Piwi domain	3.4	1.37	0	2.71	1.38	8.86
PF02197	Regulatory subunit of type II PKA R-subunit	0	1.37	0	5.43	0	6.8
PF02219	Methylenetetrahydrofolate reductase	0	5.47	1.22	0	0	6.69
PF02229	Transcriptional Coactivator p15 (PC4)	6.8	5.47	1.22	7.23	1.38	22.1
PF02230	Phospholipase/Carboxylesterase	0	0	2.45	0.9	2.76	6.11
PF02252	Proteasome activator pa28 beta subunit	3.4	0	0	0	0	3.4
PF02271	Ubiquinol-cytochrome C reductase complex 14kD subunit	8.5	23.23	13.47	13.57	13.79	72.56
PF02274	Amidinotransferase	0	1.37	0	0.9	0	2.27
PF02297	Cytochrome oxidase c subunit VIb	10.2	16.4	14.69	22.62	14.48	78.39
PF02301	HORMA domain	0	2.73	0	5.43	0.69	8.85
PF02320	Ubiquinol-cytochrome C reductase hinge protein	11.9	19.14	34.28	12.66	13.79	91.77
PF02325	YGGT family	0	0	1.22	0	4.83	6.05
PF02326	Plant ATP synthase F0	5.1	1.37	1.22	0	0	7.69
PF02330	Mitochondrial glycoprotein	0	0	3.67	3.62	1.38	8.67
PF02359	Cell division protein 48 (CDC48), N-terminal domain	0	0	0	2.71	0	2.71
PF02364	1,3-beta-glucan synthase component	0	0	0	0	1.38	1.38
PF02373	JmjC domain	0	1.37	0	0	0.69	2.06
PF02374	Anion-transporting ATPase	6.8	2.73	4.89	6.33	6.21	26.96
PF02401	LytB protein	0	0	4.9	0.9	1.38	7.18
PF02410	Domain of unknown function DUF143	0	1.37	2.45	1.81	0.69	6.32
PF02415	Chlamydia polymorphic membrane protein (Chlamydia_PMP)	18.7	12.3	9.8	13.57	9.65	64.02
PF02416	mttA/Hcf106 family	8.5	6.83	6.12	1.81	4.14	27.4
PF02423	Ornithine cyclodeaminase/mu-crystallin family	3.4	0	6.12	0.9	8.97	19.39
PF02427	Photosystem I reaction centre subunit IV / PsaE	3.4	2.73	0	0	0	6.13
PF02431	Chalcone-flavanone isomerase	0	1.37	12.25	0.9	7.58	22.1
PF02441	Flavoprotein	0	1.37	3.67	1.81	0	6.85
PF02450	Lecithin:cholesterol acyltransferase	6.8	2.73	2.45	0	1.38	13.36
PF02466	Tim17/Tim22/Tim23 family	5.1	13.66	22.04	9.95	7.58	58.33
PF02493	MORN repeat	0	13.67	0	9.94	0	23.61
PF02507	Photosystem I reaction centre subunit III	18.7	2.73	4.9	8.14	2.07	36.54
PF02514	CobN/Magnesium Chelatase	0	0	1.22	0	0.69	1.91
PF02518	Histidine kinase-, DNA gyrase B-, and HSP90-like ATPase	11.9	12.3	7.35	7.24	2.07	40.86
PF02529	Cytochrome B6-F complex subunit 5	3.4	4.1	0	4.52	0.69	12.71
PF02531	PsaD	8.5	2.73	3.67	0.9	4.83	20.63
PF02535	ZIP Zinc transporter	3.4	2.74	6.12	2.71	6.9	21.87
PF02536	mTERF	0	0	0	1.81	0.69	2.5
PF02545	Maf-like protein	3.4	8.2	0	2.71	1.38	15.69
PF02590	Predicted SPOUT methyltransferase	0	0	1.22	0	1.38	2.6
PF02605	Photosystem I reaction centre subunit XI	3.4	0	0	0.9	0	4.3
PF02617	ATP-dependent Clp protease adaptor protein ClpS	3.4	6.83	12.24	12.67	16.55	51.69
PF02629	CoA binding domain	1.7	1.37	1.22	1.81	0	6.1
PF02657	Fe-S metabolism associated domain	5.1	2.73	3.67	5.43	5.52	22.45
PF02668	Taurine catabolism dioxygenase TauD, TfdA family	3.4	0	0	3.62	4.83	11.85
PF02672	CP12 domain	6.8	0	0	0	0.69	7.49
PF02678	Pirin	0	1.37	0	0	0.69	2.06
PF02683	Cytochrome C biogenesis protein transmembrane region	0	0	1.22	1.81	0	3.03
PF02685	Glucokinase	3.4	0	0	0	0	3.4
PF02686	Glu-tRNAGln amidotransferase C subunit	0	1.37	0	1.81	0.69	3.87
PF02714	Domain of unknown function DUF221	0	0	0	1.81	0	1.81
PF02719	Polysaccharide biosynthesis protein	13.6	10.93	13.47	11.76	13.1	62.86
PF02724	CDC45-like protein	0	1.37	0	1.81	0	3.18
PF02747	Proliferating cell nuclear antigen, C-terminal domain	3.4	10.93	0	17.19	7.59	39.11
PF02770	Acyl-CoA dehydrogenase, middle domain	1.7	1.37	0	0	0	3.07
PF02771	Acyl-CoA dehydrogenase, N-terminal domain	0	0	0	0	2.76	2.76
PF02772	S-adenosylmethionine synthetase, central domain	1.7	4.1	23.27	19.9	30.34	79.31
PF02773	S-adenosylmethionine synthetase, C-terminal domain	1.7	4.1	23.27	19.9	30.34	79.31
PF02774	Semialdehyde dehydrogenase, dimerisation domain	5.1	5.47	4.9	7.24	4.14	26.85
PF02775	Thiamine pyrophosphate enzyme, C-terminal TPP binding domain	0	2.73	0	0	0	2.73
PF02777	Iron/manganese superoxide dismutases, C-terminal domain	45.9	54.68	51.41	44.33	80.67	276.99
PF02779	Transketolase, pyrimidine binding domain	5.1	2.73	7.35	7.24	11.03	33.45
PF02780	Transketolase, C-terminal domain	8.5	13.66	41.64	15.38	37.23	116.41
PF02781	Glucose-6-phosphate dehydrogenase, C-terminal domain	1.7	6.83	3.67	5.43	1.38	19.01
PF02782	FGGY family of carbohydrate kinases, C-terminal domain	0	0	1.22	0	0.69	1.91
PF02788	Ribulose bisphosphate carboxylase large chain, N-terminal domain	32.31	15.03	42.86	3.62	19.99	113.81
PF02792	Mago nashi protein	0	4.1	0	0.9	2.07	7.07
PF02797	Chalcone and stilbene synthases, C-terminal domain	22.1	21.87	83.27	12.66	48.95	188.85
PF02798	Glutathione S-transferase, N-terminal domain	61.2	68.35	51.44	79.61	61.37	321.97
PF02800	Glyceraldehyde 3-phosphate dehydrogenase, C-terminal domain	149.63	94.31	271.85	108.55	243.39	867.73
PF02801	Beta-ketoacyl synthase, C-terminal domain	0	1.37	1.22	0	1.38	3.97
PF02803	Thiolase, C-terminal domain	6.8	2.74	2.45	4.52	2.07	18.58
PF02807	ATP:guanido phosphotransferase, N-terminal domain	0	4.1	0	19	0	23.1
PF02823	ATP synthase, Delta/Epsilon chain, beta-sandwich domain	1.7	17.77	3.67	18.99	9.65	51.78
PF02824	TGS domain	0	4.1	0	0	0.69	4.79
PF02826	D-isomer specific 2-hydroxyacid dehydrogenase, NAD binding domain	18.7	38.27	29.38	17.19	48.96	152.5
PF02840	Prp18 domain	0	0	0	0.9	0.69	1.59
PF02852	Pyridine nucleotide-disulphide oxidoreductase, dimerisation domain	15.3	12.3	23.26	13.56	17.25	81.67
PF02866	lactate/malate dehydrogenase, alpha/beta C-terminal domain	0	9.57	6.12	9.05	9.65	34.39
PF02867	Ribonucleotide reductase, barrel domain	0	5.47	0	2.71	1.38	9.56
PF02874	ATP synthase alpha/beta family, beta-barrel domain	6.8	2.74	1.22	1.8	4.83	17.39
PF02881	SRP54-type protein, helical bundle domain	0	0	0	1.81	0.69	2.5
PF02887	Pyruvate kinase, alpha/beta domain	1.7	8.2	9.8	1.81	6.89	28.4
PF02889	Sec63 Brl domain	6.8	0	0	0.9	0.69	8.39
PF02894	Oxidoreductase family, C-terminal alpha/beta domain	23.8	25.96	33.06	14.47	35.85	133.14
PF02896	PEP-utilising enzyme, TIM barrel domain	15.3	4.1	7.35	1.81	4.83	33.39
PF02902	Ulp1 protease family, C-terminal catalytic domain	0	0	3.67	0	0	3.67
PF02910	domain	0	2.73	1.22	1.81	3.45	9.21
PF02913	FAD linked oxidases, C-terminal domain	1.7	0	0	0	0	1.7
PF02921	Ubiquinol cytochrome reductase transmembrane region	13.6	16.4	22.04	4.52	23.44	80
PF02943	Ferredoxin thioredoxin reductase catalytic beta chain	3.4	0	3.67	5.43	2.07	14.57
PF02953	Tim10/DDP family zinc finger	1.7	6.83	6.12	5.42	6.9	26.97
PF02966	Mitosis protein DIM1	1.7	4.1	3.67	0	4.83	14.3
PF02969	TATA box binding protein associated factor (TAF)	10.2	17.77	6.12	27.13	7.59	68.81
PF02970	Tubulin binding cofactor A	8.5	5.47	4.9	9.05	8.96	36.88
PF02984	Cyclin, C-terminal domain	1.7	1.37	0	1.81	0	4.88
PF02985	HEAT repeat	1.7	8.2	7.35	8.14	4.14	29.53
PF02987	Late embryogenesis abundant protein	6.8	1.37	30.61	0.9	15.86	55.54
PF02990	Endomembrane protein 70	0	1.37	1.22	3.62	4.83	11.04
PF02991	Microtubule associated protein 1A/1B, light chain 3	10.2	13.67	9.79	5.42	3.45	42.53
PF02996	Prefoldin subunit	0	9.56	2.44	10.85	4.83	27.68
PF03028	Dynein heavy chain	0	13.66	0	15.36	0	29.02
PF03030	Inorganic H+ pyrophosphatase	3.4	6.83	0	1.81	1.38	13.42
PF03031	NLI interacting factor-like phosphatase	0	1.37	0	5.43	0	6.8
PF03051	Peptidase C1-like family	52.71	36.9	52.66	31.66	38.62	212.55
PF03062	MBOAT family	0	1.37	2.45	0.9	0.69	5.41
PF03073	TspO/MBR family	1.7	1.37	0	0	3.45	6.52
PF03074	Glutamate-cysteine ligase	0	0	0	0	2.07	2.07
PF03079	ARD/ARD' family	1.7	2.73	12.24	14.48	8.28	39.43
PF03092	BT1 family	13.6	49.2	15.92	31.66	22.06	132.44
PF03129	Anticodon binding domain	3.4	6.83	3.67	2.71	4.14	20.75
PF03133	Tubulin-tyrosine ligase family	0	2.73	0	0	0	2.73
PF03134	TB2/DP1, HVA22 family	40.81	36.9	75.92	37.08	56.53	247.24
PF03143	Elongation factor Tu C-terminal domain	22.1	27.33	8.56	20.79	20.69	99.47
PF03144	Elongation factor Tu domain 2	6.8	5.46	6.12	7.23	8.97	34.58
PF03147	Ferredoxin-fold anticodon binding domain	1.7	8.2	1.22	2.71	5.52	19.35
PF03151	Triose-phosphate Transporter family	8.5	9.57	8.57	3.61	4.14	34.39
PF03178	CPSF A subunit region	3.4	4.1	4.9	6.33	4.83	23.56
PF03179	Vacuolar (H+)-ATPase G subunit	37.41	34.17	40.41	29.86	45.5	187.35
PF03184	DDE superfamily endonuclease	0	0	0	1.81	0	1.81
PF03193	Protein of unknown function, DUF258	0	4.1	0	0	0	4.1
PF03200	Mannosyl oligosaccharide glucosidase	0	0	0	1.81	0	1.81
PF03219	TLC ATP/ADP transporter	0	0	0	0	0	0
PF03223	V-ATPase subunit C	1.7	4.1	6.12	0.9	0.69	13.51
PF03224	V-ATPase subunit H	11.9	16.4	11.02	7.24	15.17	61.73
PF03226	Yippee putative zinc-binding protein	3.4	10.93	3.67	2.71	0.69	21.4
PF03244	Photosystem I reaction centre subunit VI	5.1	6.83	1.22	0	0	13.15
PF03259	Roadblock/LC7 domain	0	27.33	2.44	6.33	3.45	39.55
PF03271	EB1-like C-terminal motif	0	0	0	2.71	0	2.71
PF03297	S25 ribosomal protein	113.92	133.94	107.76	107.65	86.18	549.45
PF03328	HpcH/HpaI aldolase/citrate lyase family	20.4	4.1	7.35	1.81	4.83	38.49
PF03332	Eukaryotic phosphomannomutase	10.2	6.83	22.04	6.33	15.86	61.26
PF03343	SART-1 family	0	1.37	1.22	0.9	4.83	8.32
PF03351	DOMON domain	3.4	2.73	0	0.9	0.69	7.72
PF03357	Snf7	1.7	2.73	1.22	0.9	2.07	8.62
PF03366	YEATS family	0	0	0	0.9	0.69	1.59
PF03372	Endonuclease/Exonuclease/phosphatase family	0	1.37	0	0	1.38	2.75
PF03381	LEM3 (ligand-effect modulator 3) family / CDC50 family	10.2	6.84	2.45	4.52	1.38	25.39
PF03385	Protein of unknown function, DUF288	5.1	1.37	3.67	2.71	2.76	15.61
PF03399	SAC3/GANP/Nin1/mts3/eIF-3 p25 family	1.7	5.46	7.35	6.33	6.21	27.05
PF03435	Saccharopine dehydrogenase	0	1.37	2.45	0	0	3.82
PF03446	NAD binding domain of 6-phosphogluconate dehydrogenase	3.4	2.73	0	0	1.38	7.51
PF03447	Homoserine dehydrogenase, NAD binding domain	0	0	0	2.71	0	2.71
PF03464	eRF1 domain 2	0	0	0	0.9	0.69	1.59
PF03465	eRF1 domain 3	1.7	1.37	1.22	0.9	4.83	10.02
PF03486	HI0933-like protein	0	0	0	1.81	0.69	2.5
PF03501	Plectin/S10 domain	76.51	109.33	104.09	112.17	68.26	470.36
PF03537	TM1410 hypothetical-related protein	0	0	0	0	0.69	0.69
PF03567	Sulfotransferase family	0	1.37	0	0.9	0	2.27
PF03572	Peptidase family S41	0	0	0	1.81	0	1.81
PF03587	EMG1/NEP1 methyltransferase	1.7	0	0	0.9	0	2.6
PF03604	DNA directed RNA polymerase, 7 kDa subunit	17	10.94	6.12	16.28	2.76	53.1
PF03629	Domain of unknown function (DUF303)	0	0	0	2.71	0	2.71
PF03635	Vacuolar protein sorting-associated protein 35	1.7	0	0	0	0	1.7
PF03637	Mob1/phocein family	0	1.37	0	0	0	1.37
PF03641	Possible lysine decarboxylase	0	0	0	0	2.07	2.07
PF03645	Tctex-1 family	3.4	15.05	1.22	9.94	2.76	32.37
PF03647	Transmembrane proteins 14C	0	5.47	2.45	5.43	1.38	14.73
PF03657	Uncharacterised protein family (UPF0113)	0	4.1	2.45	9.05	1.38	16.98
PF03660	PHF5-like protein	3.4	5.47	1.22	4.52	4.14	18.75
PF03665	Uncharacterised protein family (UPF0172)	0	2.73	6.12	2.71	0	11.56
PF03669	Uncharacterised protein family (UPF0139)	11.9	12.3	8.57	14.47	11.72	58.96
PF03690	Uncharacterised protein family (UPF0160)	1.7	0	0	2.71	4.14	8.55
PF03712	Copper type II ascorbate-dependent monooxygenase, C-terminal domain	0	0	0	0.9	2.07	2.97
PF03719	Ribosomal protein S5, C-terminal domain	44.21	139.41	88.17	85.04	75.15	431.98
PF03720	UDP-glucose/GDP-mannose dehydrogenase family, UDP binding domain	0	0	0	0	3.45	3.45
PF03721	UDP-glucose/GDP-mannose dehydrogenase family, NAD binding domain	8.5	10.94	22.04	19.9	51.71	113.09
PF03723	Hemocyanin, ig-like domain	0	0	0	0	2.07	2.07
PF03737	Demethylmenaquinone methyltransferase	0	0	0	0	0	0
PF03741	Integral membrane protein TerC family	0	2.73	4.9	1.81	4.14	13.58
PF03764	Elongation factor G, domain IV	3.4	1.37	8.57	5.43	7.58	26.35
PF03776	Septum formation topological specificity factor MinE	1.7	2.73	6.12	0.9	0	11.45
PF03795	YCII-related domain	1.7	8.2	3.67	14.47	5.52	33.56
PF03796	DnaB-like helicase C terminal domain	1.7	1.37	0	0.9	0	3.97
PF03850	Transcription factor Tfb4	0	1.37	0	0.9	0	2.27
PF03853	YjeF-related protein N-terminus	5.1	4.1	0	1.81	0	11.01
PF03870	RNA polymerase Rpb8	10.2	12.3	6.12	4.52	6.21	39.35
PF03871	RNA polymerase Rpb5, N-terminal domain	5.1	1.37	0	0	0.69	7.16
PF03874	RNA polymerase Rpb4	0	0	0	4.52	1.38	5.9
PF03876	RNA polymerase Rpb7-like, N-terminal domain	0	4.1	0	3.62	1.38	9.1
PF03879	Cgr1 family	0	0	2.45	1.81	0.69	4.95
PF03900	Porphobilinogen deaminase, C-terminal domain	3.4	1.37	4.9	1.81	7.58	19.06
PF03901	Alg9-like mannosyltransferase family	0	0	3.67	0	0	3.67
PF03911	Sec61beta family	1.7	8.2	7.35	8.14	12.41	37.8
PF03917	Eukaryotic glutathione synthase, ATP binding domain	1.7	0	4.9	2.71	2.76	12.07
PF03931	Skp1 family, tetramerisation domain	25.5	51.94	14.69	23.52	28.28	143.93
PF03939	Ribosomal protein L23, N-terminal domain	37.41	25.97	45.3	53.37	53.78	215.83
PF03946	Ribosomal protein L11, N-terminal domain	5.1	9.57	1.22	1.81	0.69	18.39
PF03947	Ribosomal Proteins L2, C-terminal domain	28.9	80.64	71.02	89.56	51.02	321.14
PF03949	Malic enzyme, NAD binding domain	5.1	16.4	8.57	6.33	7.58	43.98
PF03951	Glutamine synthetase, beta-Grasp domain	3.4	4.1	2.45	0.9	2.76	13.61
PF03952	Enolase, N-terminal domain	1.7	1.37	2.45	1.81	0.69	8.02
PF03953	Tubulin C-terminal domain	144.51	576.75	111.42	674.86	101.35	1608.89
PF03962	Mnd1 family	0	5.47	0	5.43	0.69	11.59
PF03966	Trm112p-like protein	3.4	1.37	6.12	9.04	7.59	27.52
PF03982	Diacylglycerol acyltransferase	3.4	1.37	4.89	0.9	0.69	11.25
PF03997	VPS28 protein	0	4.1	2.45	0.9	2.07	9.52
PF03999	Microtubule associated protein (MAP65/ASE1 family)	1.7	0	0	1.81	1.38	4.89
PF04006	Mpp10 protein	0	2.73	1.22	0.9	1.38	6.23
PF04012	PspA/IM30 family	0	0	2.45	0	1.38	3.83
PF04045	Arp2/3 complex, 34 kD subunit p34-Arc	1.7	6.83	1.22	2.71	0	12.46
PF04051	Transport protein particle (TRAPP) component	1.7	5.47	0	3.62	2.76	13.55
PF04054	CCR4-Not complex component, Not1	0	0	0	0.9	0	0.9
PF04057	Replication factor-A protein 1, N-terminal domain	0	0	0	0.9	0.69	1.59
PF04061	ORMDL family	1.7	2.73	3.67	3.62	3.45	15.17
PF04062	ARP2/3 complex ARPC3 (21 kDa) subunit	3.4	10.93	2.45	6.33	2.07	25.18
PF04078	Cell differentiation family, Rcd1-like	0	0	0	0	1.38	1.38
PF04099	Sybindin-like family	6.8	2.74	1.22	6.33	0.69	17.78
PF04101	Glycosyltransferase family 28 C-terminal domain	0	0	2.45	0	0.69	3.14
PF04110	Ubiquitin-like autophagy protein Apg12	10.2	13.67	9.79	5.42	3.45	42.53
PF04117	Mpv17 / PMP22 family	66.3	41	161.64	58.79	133.06	460.79
PF04130	Spc97 / Spc98 family	0	0	0	0	0	0
PF04135	Nucleolar RNA-binding protein, Nop10p family	10.2	21.86	19.59	19.89	8.96	80.5
PF04142	Nucleotide-sugar transporter	0	1.37	1.22	1.81	2.07	6.47
PF04145	Ctr copper transporter family	5.1	1.37	2.45	0.9	0.69	10.51
PF04153	NOT2 / NOT3 / NOT5 family	3.4	4.1	2.45	3.62	1.38	14.95
PF04178	Got1/Sft2-like family	8.5	6.85	7.34	6.33	1.38	30.4
PF04193	PQ loop repeat	1.7	4.1	8.57	1.81	5.52	21.7
PF04241	Protein of unknown function (DUF423)	8.5	12.3	2.44	3.62	2.07	28.93
PF04321	RmlD substrate binding domain	3.4	4.1	2.44	3.62	2.07	15.63
PF04387	Protein tyrosine phosphatase-like protein, PTPLA	5.1	0	3.67	1.8	0	10.57
PF04399	Glutaredoxin 2, C terminal domain	6.8	2.73	2.45	4.52	7.58	24.08
PF04410	Gar1/Naf1 RNA binding region	0	1.37	0	2.71	0.69	4.77
PF04417	Protein of unknown function (DUF501)	8.5	5.47	0	4.52	0.69	19.18
PF04419	4F5 protein family	20.4	27.33	15.92	19	17.93	100.58
PF04424	Protein of unknown function (DUF544)	0	5.47	0	0	0	5.47
PF04430	Protein of unknown function (DUF498/DUF598)	0	1.37	1.22	0	0.69	3.28
PF04438	HIT zinc finger	0	4.1	0	0.9	0.69	5.69
PF04468	PSP1 C-terminal conserved region	0	1.37	2.45	0	1.38	5.2
PF04481	Protein of unknown function (DUF561)	0	0	1.22	0	4.14	5.36
PF04502	Family of unknown function (DUF572)	0	1.37	0	0	0	1.37
PF04505	Interferon-induced transmembrane protein	1.7	2.73	2.44	0.9	11.03	18.8
PF04515	Plasma-membrane choline transporter	3.4	6.84	0	18.09	2.76	31.09
PF04519	Protein of unknown function, DUF583	1.7	1.37	0	0.9	0	3.97
PF04542	Sigma-70 region 2	0	0	0	0	0	0
PF04547	Calcium-activated chloride channel	0	0	3.67	0.9	0.69	5.26
PF04551	GcpE protein	0	6.84	2.45	4.52	2.76	16.57
PF04560	RNA polymerase Rpb2, domain 7	0	0	0	1.81	0	1.81
PF04573	Signal peptidase subunit	5.1	6.83	3.67	4.52	4.14	24.26
PF04588	Hypoxia induced protein conserved region	1.7	1.37	6.12	0	7.58	16.77
PF04597	Ribophorin I	0	0	0	0.9	0	0.9
PF04614	Pex19 protein family	0	4.1	2.45	6.33	0	12.88
PF04627	Mitochondrial ATP synthase epsilon chain	25.5	25.97	25.72	14.47	38.61	130.27
PF04628	Sedlin, N-terminal conserved region	6.8	10.94	3.67	6.33	4.14	31.88
PF04670	Gtr1/RagA G protein conserved region	35.7	31.43	47.75	49.76	66.88	231.52
PF04716	ETC complex I subunit conserved region	11.9	9.57	8.57	7.24	6.21	43.49
PF04722	Ssu72-like protein	3.4	0	0	0	0	3.4
PF04725	Photosystem II 10 kDa polypeptide PsbR	6.8	4.1	1.22	0	2.07	14.19
PF04729	ASF1 like histone chaperone	1.7	4.1	1.22	3.62	0	10.64
PF04733	Coatomer epsilon subunit	6.8	4.1	8.57	7.24	8.27	34.98
PF04755	PAP_fibrillin	3.4	12.31	7.35	3.62	11.04	37.72
PF04758	Ribosomal protein S30	96.92	136.66	97.96	84.12	108.92	524.58
PF04777	Erv1 / Alr family	0	0	1.22	1.81	0.69	3.72
PF04784	Protein of unknown function, DUF547	3.4	4.1	2.45	10.86	8.27	29.08
PF04800	ETC complex I subunit conserved region	13.6	5.47	6.12	7.24	4.83	37.26
PF04827	Plant transposon protein	15.3	21.87	17.14	8.14	1.38	63.83
PF04832	SOUL heme-binding protein	6.8	0	1.22	2.71	0	10.73
PF04840	Vps16, C-terminal region	0	0	0	1.81	0	1.81
PF04855	SNF5 / SMARCB1 / INI1	1.7	0	0	1.81	2.76	6.27
PF04889	Cwf15/Cwc15 cell cycle control protein	5.1	17.77	28.17	9.05	13.1	73.19
PF04893	Yip1 domain	6.8	1.37	2.45	3.62	6.21	20.45
PF04900	Fcf1	1.7	2.73	0	1.81	0.69	6.93
PF04921	XAP5 protein	0	8.2	2.45	1.81	0.69	13.15
PF04939	Ribosome biogenesis regulatory protein (RRS1)	0	2.73	0	0.9	0	3.63
PF04945	YHS domain	0	0	1.22	0.9	3.45	5.57
PF04950	Protein of unknown function (DUF663)	3.4	2.73	0	2.71	0	8.84
PF04968	CHORD	0	2.73	2.45	0.9	0	6.08
PF04969	CS domain	1.7	4.1	3.67	8.13	1.38	18.98
PF04970	NC domain	0	1.37	1.22	0	1.38	3.97
PF05002	SGS domain	3.4	4.1	1.22	4.52	5.52	18.76
PF05018	Protein of unknown function (DUF667)	0	9.57	1.22	47.94	8.28	67.01
PF05021	NPL4 family	1.7	0	4.9	0	0.69	7.29
PF05022	SRP40, C-terminal domain	0	0	0	3.62	2.07	5.69
PF05026	Dcp2, box A domain	0	0	0	0.9	0.69	1.59
PF05047	Mitochondrial ribosomal protein L51 / S25 / CI-B8 domain	34.01	45.1	40.41	19.89	35.86	175.27
PF05064	Nsp1-like C-terminal region	0	1.37	2.45	0.9	2.76	7.48
PF05071	NADH ubiquinone oxidoreductase subunit NDUFA12	13.6	13.67	8.57	9.95	13.79	59.58
PF05091	Eukaryotic translation initiation factor 3 subunit 7 (eIF-3)	0	12.3	12.24	6.33	8.28	39.15
PF05116	Sucrose-6F-phosphate phosphohydrolase	0	0	0	1.81	0	1.81
PF05118	Aspartyl/Asparaginyl beta-hydroxylase	5.1	0	1.22	0	0.69	7.01
PF05129	Transcription elongation factor Elf1 like	15.3	35.53	11.02	9.95	8.27	80.07
PF05147	Lanthionine synthetase C-like protein	0	0	0	0	3.45	3.45
PF05148	Hypothetical methyltransferase	5.1	0	2.45	0.9	1.38	9.83
PF05158	RNA polymerase Rpc34 subunit	0	4.1	0	0	0.69	4.79
PF05175	Methyltransferase small domain	6.8	4.1	1.22	1.8	2.07	15.99
PF05186	Dpy-30 motif	5.1	17.77	4.9	24.43	4.83	57.03
PF05191	Adenylate kinase, active site lid	0	2.73	4.9	4.52	2.76	14.91
PF05193	Peptidase M16 inactive domain	11.9	9.57	4.9	9.95	13.1	49.42
PF05198	Translation initiation factor IF-3, N-terminal domain	0	1.37	0	0	1.38	2.75
PF05208	ALG3 protein	1.7	0	1.22	0.9	0	3.82
PF05216	UNC-50 family	0	1.37	0	1.81	1.38	4.56
PF05221	S-adenosyl-L-homocysteine hydrolase	17	35.53	26.94	27.14	71.01	177.62
PF05251	Uncharacterised protein family (UPF0197)	0	10.93	7.35	2.71	4.14	25.13
PF05301	Touch receptor neuron protein Mec-17	1.7	10.93	0	6.33	0	18.96
PF05328	CybS	1.7	6.84	0	2.71	0	11.25
PF05347	Complex 1 protein (LYR family)	5.1	8.2	0	9.95	3.45	26.7
PF05348	Proteasome maturation factor UMP1	0	5.47	6.12	10.86	2.76	25.21
PF05351	GMP-PDE, delta subunit	0	8.2	0	3.61	0	11.81
PF05368	NmrA-like family	1.7	0	0	0	3.45	5.15
PF05405	Mitochondrial ATP synthase B chain precursor (ATP-synt_B)	0	0	2.45	0	1.38	3.83
PF05493	ATP synthase subunit H	27.21	21.87	25.72	15.38	19.99	110.17
PF05602	Cleft lip and palate transmembrane protein 1 (CLPTM1)	0	0	0	0	1.38	1.38
PF05603	Protein of unknown function (DUF775)	0	1.37	1.22	0	2.76	5.35
PF05608	Protein of unknown function (DUF778)	0	1.37	0	2.71	0.69	4.77
PF05676	NADH-ubiquinone oxidoreductase B18 subunit (NDUFB7)	10.2	9.57	11.02	10.86	8.28	49.93
PF05684	Protein of unknown function (DUF819)	0	0	2.45	0	1.38	3.83
PF05699	hAT family dimerisation domain	3.4	1.37	1.22	0.9	0.69	7.58
PF05712	MRG	0	1.37	0	0.9	1.38	3.65
PF05721	Phytanoyl-CoA dioxygenase (PhyH)	0	2.73	0	8.14	2.76	13.63
PF05739	SNARE domain	5.1	5.47	1.22	0.9	3.45	16.14
PF05743	UEV domain	0	5.47	1.22	12.67	2.76	22.12
PF05746	DALR anticodon binding domain	0	2.73	0	0.9	5.52	9.15
PF05757	Oxygen evolving enhancer protein 3 (PsbQ)	39.1	30.07	124.91	37.09	139.27	370.44
PF05768	Glutaredoxin-like domain (DUF836)	5.1	1.37	7.35	0.9	1.38	16.1
PF05773	RWD domain	0	5.47	1.22	12.67	2.76	22.12
PF05811	Eukaryotic protein of unknown function (DUF842)	1.7	5.47	0	0	0.69	7.86
PF05856	ARP2/3 complex 20 kDa subunit (ARPC4)	13.6	4.1	1.22	8.14	8.27	35.33
PF05891	Putative hydroxyindole-O-methyltransferase	3.4	1.37	1.22	0.9	0	6.89
PF05903	PPPDE putative peptidase domain	0	0	0	0.9	0	0.9
PF05907	Eukaryotic protein of unknown function (DUF866)	0	1.37	6.12	1.81	2.07	11.37
PF05958	tRNA (Uracil-5-)-methyltransferase	0	0	0	0.9	0	0.9
PF05995	Cysteine dioxygenase type I	0	1.37	0	1.81	0	3.18
PF05996	Ferredoxin-dependent bilin reductase	1.7	0	1.22	5.43	2.07	10.42
PF06026	Ribose 5-phosphate isomerase A (phosphoriboisomerase A)	0	0	1.22	1.81	4.14	7.17
PF06068	TIP49 C-terminus	8.5	9.57	6.12	28.94	0.69	53.82
PF06071	Protein of unknown function (DUF933)	3.4	19.13	14.69	8.14	4.83	50.19
PF06080	Protein of unknown function (DUF938)	0	1.37	1.22	0.9	0	3.49
PF06093	Spt4/RpoE2 zinc finger	6.8	6.83	1.22	7.24	6.89	28.98
PF06098	Radial spoke protein 3	0	1.37	0	2.71	0	4.08
PF06108	Protein of unknown function (DUF952)	0	2.73	11.02	1.81	6.21	21.77
PF06127	Protein of unknown function (DUF962)	0	0	2.45	0.9	0.69	4.04
PF06201	C-terminal proteasome-interacting domain of thioredoxin-like	0	0	1.22	1.81	1.38	4.41
PF06212	GRIM-19 protein	22.1	21.86	13.47	17.18	26.89	101.5
PF06220	U1 zinc finger	1.7	1.37	0	0.9	0	3.97
PF06244	Protein of unknown function (DUF1014)	0	1.37	1.22	2.71	1.38	6.68
PF06246	Isy1-like splicing family	5.1	5.47	6.12	11.76	3.45	31.9
PF06293	Lipopolysaccharide kinase (Kdo/WaaP) family	1.7	4.1	1.22	3.62	2.76	13.4
PF06294	Domain of Unknown Function (DUF1042)	0	4.1	0	0.9	0	5
PF06320	GCN5-like protein 1 (GCN5L1)	1.7	0	0	0.9	0	2.6
PF06414	Zeta toxin	0	1.37	0	0.9	0	2.27
PF06417	Protein of unknown function (DUF1077)	6.8	4.1	3.67	6.33	3.45	24.35
PF06445	Bacterial transcription activator, effector binding domain	0	1.37	0	1.81	0	3.18
PF06455	NADH dehydrogenase subunit 5 C-terminus	5.1	1.37	1.22	0.9	0	8.59
PF06468	Spondin_N	1.7	2.73	17.14	6.33	45.51	73.41
PF06487	Sin3 associated polypeptide p18 (SAP18)	1.7	9.57	1.22	8.14	3.45	24.08
PF06514	Photosystem II 12 kDa extrinsic protein (PsbU)	44.21	27.33	110.21	29.86	113.07	324.68
PF06565	Repeat of unknown function (DUF1126)	0	0	0	2.71	0	2.71
PF06596	Photosystem II reaction centre X protein (PsbX)	1.7	1.37	0	0	0	3.07
PF06624	Ribosome associated membrane protein RAMP4	0	2.73	0	0	0.69	3.42
PF06645	Microsomal signal peptidase 12 kDa subunit (SPC12)	3.4	1.37	3.67	1.81	4.14	14.39
PF06658	Protein of unknown function (DUF1168)	3.4	6.83	2.45	2.71	2.07	17.46
PF06664	Wnt-binding factor required for Wnt secretion	6.8	10.93	4.9	9.95	10.34	42.92
PF06695	Putative small multi-drug export protein	0	0	0	0.9	2.07	2.97
PF06703	Microsomal signal peptidase 25 kDa subunit (SPC25)	8.5	2.73	7.35	10.86	6.21	35.65
PF06723	MreB/Mbl protein	10.2	17.76	11.02	17.19	17.93	74.1
PF06728	GPI transamidase subunit PIG-U	3.4	2.73	0	0.9	0	7.03
PF06762	Protein of unknown function (DUF1222)	0	0	0	1.81	0	1.81
PF06807	Pre-mRNA cleavage complex II protein Clp1	0	0	0	1.81	0	1.81
PF06825	Heat shock factor binding protein 1	0	0	0	0.9	0.69	1.59
PF06838	Aluminium resistance protein	10.2	0	0	0.9	0	11.1
PF06842	Protein of unknown function (DUF1242)	5.1	8.2	6.12	9.95	7.58	36.95
PF06957	Coatomer (COPI) alpha subunit C-terminus	0	1.37	0	0.9	0.69	2.96
PF06968	Biotin and Thiamin Synthesis associated domain	1.7	2.73	4.9	6.33	3.45	19.11
PF06984	Mitochondrial 39-S ribosomal protein L47 (MRP-L47)	1.7	2.73	2.45	2.71	1.38	10.97
PF06991	Micro-fibrillar-associated protein 1 C-terminus	0	0	0	4.52	1.38	5.9
PF07002	Copine	5.1	2.73	18.37	2.71	6.89	35.8
PF07019	Rab5-interacting protein (Rab5ip)	1.7	2.73	0	0	2.76	7.19
PF07059	Protein of unknown function (DUF1336)	1.7	6.83	1.22	7.24	5.52	22.51
PF07103	Protein of unknown function (DUF1365)	0	0	0	0	0	0
PF07109	Magnesium-protoporphyrin IX methyltransferase C-terminus	0	0	1.22	0	3.45	4.67
PF07123	Photosystem II reaction centre W protein (PsbW)	1.7	0	0	0	0	1.7
PF07189	Splicing factor 3B subunit 10 (SF3b10)	0	0	0	0.9	0	0.9
PF07200	Modifier of rudimentary (Mod(r)) protein	1.7	2.73	0	2.71	0.69	7.83
PF07289	Protein of unknown function (DUF1448)	0	1.37	0	0	0	1.37
PF07297	Dolichol phosphate-mannose biosynthesis regulatory protein (DPM2)	5.1	0	1.22	6.33	6.21	18.86
PF07298	NnrU protein	1.7	0	1.22	1.81	2.07	6.8
PF07444	Ycf66 protein N-terminus	0	6.83	0	0	0	6.83
PF07466	Protein of unknown function (DUF1517)	1.7	0	6.12	9.95	14.48	32.25
PF07476	Methylaspartate ammonia-lyase C-terminus	6.8	2.73	2.45	0.9	8.27	21.15
PF07479	NAD-dependent glycerol-3-phosphate dehydrogenase C-terminus	0	0	0	0	1.38	1.38
PF07491	Protein phosphatase inhibitor	0	1.37	0	0	2.07	3.44
PF07516	SecA Wing and Scaffold domain	3.4	0	1.22	0.9	2.07	7.59
PF07541	Eukaryotic translation initiation factor 2 alpha subunit	6.8	4.1	1.22	10.86	3.45	26.43
PF07572	Bucentaur or craniofacial development	1.7	1.37	1.22	8.14	0.69	13.12
PF07647	SAM domain (Sterile alpha motif)	0	1.37	0	0.9	1.38	3.65
PF07650	KH domain	88.42	124.37	120	117.59	102.74	553.12
PF07653	Variant SH3 domain	1.7	1.37	1.22	3.61	0	7.9
PF07683	Cobalamin synthesis protein cobW C-terminal domain	5.1	2.74	2.44	0	3.45	13.73
PF07685	CobB/CobQ-like glutamine amidotransferase domain	0	0	2.45	0	0	2.45
PF07687	Peptidase dimerisation domain	6.8	8.2	2.45	6.33	5.52	29.3
PF07691	PA14 domain	0	1.37	1.22	0.9	0.69	4.18
PF07714	Protein tyrosine kinase	11.9	98.41	9.79	54.26	5.52	179.88
PF07719	Tetratricopeptide repeat	3.4	1.37	4.9	5.42	3.45	18.54
PF07724	AAA domain (Cdc48 subfamily)	3.4	1.37	6.12	4.52	2.07	17.48
PF07727	Reverse transcriptase (RNA-dependent DNA polymerase)	10.2	15.03	1.22	4.52	2.76	33.73
PF07749	Endoplasmic reticulum protein ERp29, C-terminal domain	8.5	20.5	6.12	36.18	12.41	83.71
PF07774	Protein of unknown function (DUF1620)	0	6.83	2.45	4.52	2.76	16.56
PF07780	Spb1 C-terminal domain	0	1.37	1.22	0.9	0	3.49
PF07819	PGAP1-like protein	6.8	2.73	2.45	0	1.38	13.36
PF07823	Cyclic phosphodiesterase-like protein	3.4	1.37	2.45	4.52	0.69	12.43
PF07883	Cupin domain	3.4	0	1.22	1.81	1.38	7.81
PF07884	Vitamin K epoxide reductase family	0	1.37	0	0.9	0.69	2.96
PF07942	N2227-like protein	1.7	0	0	0.9	0.69	3.29
PF07946	Protein of unknown function (DUF1682)	0	0	1.22	0.9	1.38	3.5
PF07970	Endoplasmic reticulum vesicle transporter	20.4	17.77	4.89	12.65	4.83	60.54
PF07974	EGF-like domain	0	9.57	0	10.86	0	20.43
PF07977	FabA-like domain	1.7	0	0	0	0.69	2.39
PF07986	Tubulin binding cofactor C	0	0	0	4.52	0	4.52
PF07991	Acetohydroxy acid isomeroreductase, catalytic domain	0	1.37	1.22	0	0	2.59
PF07992	Pyridine nucleotide-disulphide oxidoreductase	0	1.37	2.45	0.9	4.14	8.86
PF07993	Male sterility protein	1.7	1.37	1.22	1.81	0	6.1
PF07994	Myo-inositol-1-phosphate synthase	0	2.73	0	3.62	0	6.35
PF08007	Cupin superfamily protein	0	4.1	1.22	0	0.69	6.01
PF08028	Acyl-CoA dehydrogenase, C-terminal domain	6.8	1.37	0	1.81	2.76	12.74
PF08069	Ribosomal S13/S15 N-terminal domain	44.21	47.83	28.16	33.48	31.72	185.4
PF08071	RS4NT (NUC023) domain	40.81	95.67	69.79	96.8	69.64	372.71
PF08073	CHDNT (NUC034) domain	1.7	13.67	12.25	7.24	4.14	39
PF08079	Ribosomal L30 N-terminal domain	5.1	0	0	1.81	0	6.91
PF08083	PROCN (NUC071) domain	0	1.37	0	2.71	0	4.08
PF08084	PROCT (NUC072) domain	3.4	0	0	2.71	2.76	8.87
PF08148	DSHCT (NUC185) domain	0	5.47	1.22	3.62	1.38	11.69
PF08149	BING4CT (NUC141) domain	1.7	0	0	0.9	0	2.6
PF08156	NOP5NT (NUC127) domain	0	4.1	0	0	0	4.1
PF08207	Elongation factor P (EF-P) KOW-like domain	40.81	20.5	19.59	10.86	22.06	113.82
PF08212	Lipocalin-like domain	1.7	0	2.45	0.9	0	5.05
PF08231	SYF2 splicing factor	1.7	1.37	0	0.9	0.69	4.66
PF08238	Sel1 repeat	0	0	0	8.14	0	8.14
PF08240	Alcohol dehydrogenase GroES-like domain	0	2.73	0	0	0	2.73
PF08241	Methyltransferase domain	11.9	6.83	3.67	7.23	3.45	33.08
PF08242	Methyltransferase domain	3.4	2.73	1.22	0.9	2.07	10.32
PF08246	Cathepsin propeptide inhibitor domain (I29)	3.4	2.73	4.89	3.61	6.9	21.53
PF08267	Cobalamin-independent synthase, N-terminal domain	0	1.37	4.9	6.33	4.14	16.74
PF08282	haloacid dehalogenase-like hydrolase	10.2	6.83	22.04	8.14	15.86	63.07
PF08315	cwf18 pre-mRNA splicing factor	0	2.73	1.22	6.33	2.76	13.04
PF08321	PPP5	0	0	0	0.9	0	0.9
PF08367	Peptidase M16C associated	0	1.37	0	0.9	2.07	4.34
PF08375	Proteasome regulatory subunit C-terminal	0	0	3.67	3.62	3.45	10.74
PF08392	FAE1/Type III polyketide synthase-like protein	22.1	20.5	82.05	11.76	48.95	185.36
PF08417	Pheophorbide a oxygenase	6.8	1.37	1.22	2.71	2.07	14.17
PF08442	ATP-grasp domain	0	0	1.22	0.9	0.69	2.81
PF08445	FR47-like protein	11.9	9.57	7.34	9.04	7.59	45.44
PF08449	UAA transporter family	5.1	6.84	4.9	0.9	3.45	21.19
PF08450	SMP-30/Gluconolaconase/LRE-like region	0	1.37	0	1.81	0	3.18
PF08477	Miro-like protein	45.9	51.94	56.32	79.59	86.2	319.95
PF08498	Sterol methyltransferase C-terminal	1.7	10.93	11.02	8.14	13.1	44.89
PF08502	LeuA allosteric (dimerisation) domain	3.4	2.74	0	0	5.52	11.66
PF08507	COPI associated protein	0	2.73	0	0.9	0.69	4.32
PF08512	Histone chaperone Rttp106-like	0	0	1.22	0	0.69	1.91
PF08513	LisH	0	0	0	1.81	0	1.81
PF08523	Multiprotein bridging factor 1	18.7	21.87	8.57	10.85	13.1	73.09
PF08524	rRNA processing	0	1.37	0	0.9	1.38	3.65
PF08534	Redoxin	95.21	110.7	161.62	145.64	195.14	708.31
PF08541	3-Oxoacyl-[acyl-carrier-protein (ACP)] synthase III C terminal	22.1	21.87	83.27	12.66	48.95	188.85
PF08544	GHMP kinases C terminal	0	0	0	0	0	0
PF08545	3-Oxoacyl-[acyl-carrier-protein (ACP)] synthase III	22.1	20.5	82.05	9.95	48.95	183.55
PF08564	Cdc37 C terminal domain	0	0	0	0.9	1.38	2.28
PF08565	Cdc37 Hsp90 binding domain	0	0	0	0.9	1.38	2.28
PF08571	Yos1-like	0	1.37	0	5.42	0.69	7.48
PF08583	Cytochrome c oxidase biogenesis protein Cmc1 like	1.7	5.47	2.44	3.62	4.14	17.37
PF08613	Cyclin	0	0	0	0	0.69	0.69
PF08617	Kinase binding protein CGI-121	3.4	1.37	0	6.33	1.38	12.48
PF08623	TATA-binding protein interacting (TIP20)	1.7	1.37	0	4.52	3.45	11.04
PF08646	Replication factor-A C terminal domain	3.4	2.73	1.22	6.33	1.38	15.06
PF08648	Protein of unknown function (DUF1777)	1.7	6.83	12.25	4.52	2.76	28.06
PF08659	KR domain	15.3	2.73	7.35	4.52	11.72	41.62
PF08669	Glycine cleavage T-protein C-terminal barrel domain	8.5	4.1	7.35	3.62	4.83	28.4
PF08694	Ubiquitin-fold modifier-conjugating enzyme 1	0	0	0	0	0	0
PF08726	Ca2+ insensitive EF hand	17	19.13	3.67	5.43	6.21	51.44
PF08787	Alginate lyase	3.4	2.73	0	0	0	6.13
PF08802	Cytochrome B6-F complex Fe-S subunit	22.1	8.2	52.65	21.71	60.67	165.33
PF08943	CsiD	3.4	0	0	3.62	4.83	11.85
PF09140	ATPase MipZ	1.7	0	1.22	0	3.45	6.37
PF09173	Initiation factor eIF2 gamma, C terminal	0	0	0	1.81	1.38	3.19
PF09177	Syntaxin 6, N-terminal	0	0	0	6.33	0	6.33
PF09180	Prolyl-tRNA synthetase, C-terminal	0	0	1.22	6.33	0.69	8.24
PF09268	Clathrin, heavy-chain linker	0	0	0	0	2.76	2.76
PF09269	Domain of unknown function (DUF1967)	0	0	0	0	2.76	2.76
PF09273	Rubisco LSMT substrate-binding	0	0	1.22	0.9	0.69	2.81
PF09285	Elongation factor P, C-terminal	0	0	3.67	0	0	3.67
PF09325	Vps5 C terminal like	0	4.1	3.67	2.71	2.07	12.55
PF09326	Domain of unknown function (DUF1982)	0	5.47	7.35	0.9	4.83	18.55
PF09340	Histone acetyltransferase subunit NuA4	0	0	0	0	0.69	0.69
PF09348	Domain of unknown function (DUF1990)	0	1.37	1.22	0	0	2.59
PF09353	Domain of unknown function (DUF1995)	3.4	1.37	6.11	5.42	7.59	23.89
PF09358	Ubiquitin-activating enzyme e1 C-terminal domain	3.4	8.2	7.34	7.24	2.76	28.94
PF09360	Iron-binding zinc finger CDGSH type	10.2	2.73	14.69	11.76	17.93	57.31
PF09384	UTP15 C terminal	0	0	0	1.81	0	1.81
PF09412	Endoribonuclease XendoU	3.4	1.37	7.35	4.52	1.38	18.02
PF09418	Protein of unknown function (DUF2009)	3.4	0	0	0.9	0	4.3
PF09419	Protein of unknown function	1.7	0	2.45	0.9	4.14	9.19
PF09420	Ribosome biogenesis protein Nop16	3.4	2.73	0	0.9	2.07	9.1
PF09439	Signal recognition particle receptor beta subunit	35.7	28.7	47.75	49.76	64.81	226.72
PF09745	Coiled-coil domain-containing protein 55 (DUF2040)	0	0	0	1.81	0	1.81
PF09768	Peptidase M76 family	0	4.1	1.22	0.9	2.07	8.29
PF09793	Anticodon-binding domain	0	2.73	1.22	0.9	1.38	6.23
PF09801	Integral membrane protein S linking to the trans Golgi network	0	1.37	0	3.62	3.45	8.44
PF09809	Mitochondrial ribosomal protein L27	0	1.37	3.67	0.9	0	5.94
PF09996	Uncharacterized protein conserved in bacteria (DUF2237)	0	0	0	3.62	2.76	6.38
PF10018	Vitamin-D-receptor interacting Mediator subunit 17t	0	0	0	0.9	2.07	2.97
PF10075	COP9 signalosome, subunit CSN8	3.4	10.93	8.57	9.04	11.04	42.98
PF10155	Uncharacterized conserved protein (DUF2363)	3.4	0	0	1.81	0.69	5.9
PF10163	Transcription factor e(y)2	1.7	0	0	0.9	0.69	3.29
PF10184	Uncharacterized conserved protein (DUF2358)	0	1.37	7.35	2.71	2.76	14.19
PF10203	Cytochrome c oxidase assembly protein PET191	8.5	10.93	1.22	7.24	2.07	29.96
PF10208	Degradation arginine-rich protein for mis-folding	5.1	10.93	9.79	10.85	15.18	51.85
PF10211	Axonemal dynein light chain	0	17.78	0	26.24	0.69	44.71
PF10235	Microtubule-associated protein CRIPT	3.4	4.1	0	0.9	1.38	9.78
PF10249	NADH-ubiquinone oxidoreductase subunit 10	3.4	8.2	2.45	9.05	4.83	27.93
PF10255	RNA polymerase I-associated factor PAF67	1.7	5.47	1.22	8.14	1.38	17.91
PF10270	Membrane magnesium transporter	1.7	2.73	0	5.43	0.69	10.55
PF10273	Pre-rRNA-processing protein TSR2	3.4	2.73	4.9	0.9	1.38	13.31
PF10274	Parkin co-regulated protein	0	2.74	0	9.04	1.38	13.16
PF10276	Zinc-finger domain	0	2.73	6.12	0	4.14	12.99
PF10294	Putative methyltransferase	6.8	1.37	1.22	4.52	1.38	15.29
PF10342	Developmentally Regulated MAPK Interacting Protein	25.5	30.07	46.53	37.99	62.74	202.83
PF10415	Fumarase C C-terminus	5.1	8.2	4.9	3.62	2.07	23.89
PF10417	C-terminal domain of 1-Cys peroxiredoxin	17	24.6	14.69	16.28	8.28	80.85
PF10424	Clamp-loader complex subunit E C-terminus	0	2.73	2.45	1.81	0	6.99
PF10431	C-terminal, D2-small domain, of ClpB protein	3.4	1.37	1.22	3.62	2.07	11.68
PF10436	Mitochondrial branched-chain alpha-ketoacid dehydrogenase kinase	0	0	0	0	0	0
PF10447	Exosome component EXOSC1/CSL4	1.7	12.3	7.35	9.95	1.38	32.68
PF10494	Serine-threonine protein kinase 19	1.7	5.47	0	0.9	1.38	9.45
PF10509	Galactokinase galactose-binding signature	0	0	0	0	0	0
PF10557	Cullin protein neddylation domain	6.8	0	0	1.81	2.76	11.37
PF10559	Plug domain of Sec61p	3.4	4.1	2.45	0.9	1.38	12.23
PF10584	Proteasome subunit A N-terminal signature	20.4	21.87	9.79	24.42	12.42	88.9
PF10588	NADH-ubiquinone oxidoreductase-G iron-sulfur binding region	0	4.1	2.45	2.71	2.76	12.02
PF10590	Pyridoxine 5'-phosphate oxidase C-terminal dimerisation region	1.7	4.1	0	8.14	1.38	15.32
PF10591	Secreted protein acidic and rich in cysteine Ca binding region	0	2.73	7.35	8.14	4.83	23.05
PF10609	ParA/MinD ATPase like	1.7	0	0	0	0.69	2.39
PF10615	Protein of unknown function (DUF2470)	5.1	1.37	4.9	4.52	6.21	22.1
PF10639	Uncharacterised protein family UPF0546	5.1	0	1.22	0.9	2.07	9.29
PF10644	Misato Segment II myosin-like domain	0	17.77	1.22	19	0	37.99
PF10695	Cell wall-associated hydrolase	125.8	61.52	113.85	60.58	70.37	432.12
PF10914	Protein of unknown function (DUF2781)	1.7	0	0	0.9	0	2.6
PF11016	Protein of unknown function (DUF2854)	1.7	0	1.22	0	4.83	7.75
PF11069	Protein of unknown function (DUF2870)	3.4	8.2	1.22	3.62	0	16.44
PF11317	Protein of unknown function (DUF3119)	3.4	4.1	4.9	3.61	8.27	24.28
PF11414	Adenomatous polyposis coli tumour suppressor protein	0	0	0	2.71	0	2.71
PF11527	The ARF-like 2 binding protein BART	0	5.47	0	0.9	0	6.37
PF11698	V-ATPase subunit H	11.9	17.77	13.47	19.91	20.69	83.74
PF11717	RNA binding activity-knot of a chromodomain	1.7	0	0	1.81	0	3.51
PF11793	FANCL C-terminal domain	0	0	0	0	0.69	0.69
PF11899	Protein of unknown function (DUF3419)	1.7	0	1.22	0	0.69	3.61
PF11940	Domain of unknown function (DUF3458)	1.7	1.37	0	0	2.07	5.14
PF11947	Protein of unknown function (DUF3464)	1.7	0	1.22	2.71	0.69	6.32
PF11968	Protein of unknown function (DUF3321)	0	4.1	0	0	0.69	4.79
PF11969	Scavenger mRNA decapping enzyme C-term binding	6.8	9.58	20.82	9.04	13.11	59.35
PF11970	G protein-coupled glucose receptor regulating Gpa2 C-term	1.7	0	0	0	1.38	3.08
PF11971	CAMSAP CH domain	0	4.1	0	0.9	0	5
PF11976	Ubiquitin-2 like Rad60 SUMO-like	244.82	247.38	216.73	282.24	169.62	1160.79
PF12066	Domain of unknown function (DUF3546)	1.7	1.37	0	0	0	3.07
PF12171	Zinc-finger double-stranded RNA-binding	0	0	0	3.62	0	3.62
PF12315	Protein of unknown function (DUF3633)	0	0	1.22	0	0.69	1.91
PF12317	Intraflagellar transport complex B protein 46 C terminal	0	1.37	0	0.9	0	2.27
PF12327	FtsZ family, C-terminal domain	0	0	2.45	0	0.69	3.14
PF12352	Snare region anchored in the vesicle membrane C-terminus	1.7	1.37	0	0.9	0	3.97
PF12353	Eukaryotic translation initiation factor 3 subunit G	0	2.73	2.45	0.9	2.07	8.15
PF12554	Protein of unknown function (DUF3743)	13.6	5.47	0	9.95	1.38	30.4
PF12589	Methyltransferase involved in Williams-Beuren syndrome	0	1.37	0	1.81	0.69	3.87
