# Supplementary material for: Sex-biased gene expression in the brown alga Fucus vesiculosus
Source: BMC Genomics. 2013 May 1;14:294. doi: 10.1186/1471-2164-14-294 (PMC3652789; doi:10.1186/1471-2164-14-294)
Supplement: Additional file 6 — Summary of KEGG pathway analysis. Summary of KEGG pathway data for Female (Fem), Male (M) and Vegetative (Veg) tissue; S = spring tide; N = neap tide. [file 1471-2164-14-294-S6.xls]

## Sheet: path_summary
Additional file 6.
Summary data for KEGG pathway analysis. All pathways listed differ significantly in expression between libraries (fisher-tests).
Pathways were filtered for representation in orthology terms (≥ 5) and total read count (≥ 200). The pathway-level expression
data are shown in Fig. 2. F = Female, M = Male, Veg = Vegetative; S = Spring tide, N = Neap tide
			Normalized read counts
KEGG pathway	description	#K-terms	F(S)	M(S)	Veg(S)	M(N)	Veg(N)	Total
ko03010	Ribosome	95	6025.65	8256.36	6697.92	8018.47	6752.93	35751.3
ko00195	Photosynthesis	24	1474.09	518.04	1526.89	559.85	1073.56	5152.43
ko00190	Oxidative phosphorylation	54	629.03	701.16	764.01	553.54	813	3460.74
ko00010	Glycolysis / Gluconeogenesis	20	375.75	293.88	587.74	284	632.99	2174.36
ko04141	Protein processing in endoplasmic reticulum	21	309.42	505.67	339.19	467.65	357.22	1979.15
ko00196	Photosynthesis - antenna proteins	8	278.8	200.94	499.57	152.85	643.26	1775.42
ko00710	Carbon fixation in photosynthetic organisms	17	290.73	213.22	465.3	173.66	467.47	1610.38
ko03040	Spliceosome	35	222.71	393.63	244.83	403.32	282.75	1547.24
ko03013	RNA transport	17	236.31	366.24	242.4	361.81	271.04	1477.8
ko04146	Peroxisome	10	219.31	202.27	367.31	267.74	396.46	1453.09
ko04114	Oocyte meiosis	7	103.7	341.66	113.87	225.25	159.99	944.47
ko04810	Regulation of actin cytoskeleton	9	132.61	244.64	164.08	219.82	176.51	937.66
ko03060	Protein export	11	153.02	196.81	149.36	170.04	167.59	836.82
ko04142	Lysosome	15	142.8	139.4	184.86	126.63	202.75	796.44
ko00051	Fructose and mannose metabolism	10	124.11	116.18	195.91	123.03	210.3	769.53
ko03320	PPAR signaling pathway	6	161.5	110.71	233.86	98.58	153.09	757.74
ko00230	Purine metabolism	20	112.2	176.32	112.62	182.67	146.2	730.01
ko03050	Proteasome	22	122.4	165.39	132.21	158.26	123.48	701.74
ko00030	Pentose phosphate pathway	11	91.8	97.03	188.56	96.8	222.04	696.23
ko00520	Amino sugar and nucleotide sugar metabolism	8	117.31	110.71	131	138.4	168.93	666.35
ko04120	Ubiquitin mediated proteolysis	15	127.5	179.04	90.58	153.78	108.28	659.18
ko00910	Nitrogen metabolism	13	139.4	75.17	205.71	45.2	152.39	617.87
ko00240	Pyrimidine metabolism	15	107.1	133.97	80.79	149.23	106.2	577.29
ko04110	Cell cycle	7	83.3	168.09	69.79	113.07	108.27	542.52
ko00480	Glutathione metabolism	8	85	118.9	91.83	104.89	112.41	513.03
ko00620	Pyruvate metabolism	13	73.1	118.94	97.94	93.13	122.07	505.18
ko00680	Methane metabolism	9	83.3	90.23	115.06	82.29	126.88	497.76
ko00020	Citrate cycle (TCA cycle)	13	49.3	114.81	100.36	90.43	135.16	490.06
ko00270	Cysteine and methionine metabolism	9	44.2	65.59	90.6	96.78	137.91	435.08
ko03420	Nucleotide excision repair	9	57.8	110.68	44.07	158.27	51.74	422.56
ko03018	RNA degradation	13	51	105.24	66.1	114.84	64.15	401.33
ko00630	Glyoxylate and dicarboxylate metabolism	10	85.01	60.13	102.83	55.18	79.29	382.44
ko04144	Endocytosis	12	35.7	102.5	56.29	94.92	85.52	374.93
ko00350	Tyrosine metabolism	6	59.5	50.57	117.52	41.58	77.93	347.1
ko00330	Arginine and proline metabolism	8	37.4	99.77	34.26	91.32	46.91	309.66
ko04111	Cell cycle - yeast	11	51	90.2	40.4	68.75	48.98	299.33
ko03015	mRNA surveillance pathway	8	27.2	73.81	41.62	78.68	44.15	265.46
ko03020	RNA polymerase	8	51	61.52	26.93	71.45	38.63	249.53
ko00260	Glycine, serine and threonine metabolism	7	42.5	30.08	53.87	42.49	48.97	217.91
ko00280	Valine, leucine and isoleucine degradation	8	27.2	53.32	42.85	59.68	34.49	217.54

## Sheet: path_detail
Additional file 4.
Composition by KEGG orthology terms (K#) of pathways differing significantly in overall expression in Female (Fem) male and vegetative (Veg) tissue;
S = spring tide; N = neap tide. Values are normalized numbers of sequence reads.
METABOLISM
Carbohydrate Metabolism
Glycolysis / Gluconeogenesis (ko00010)
kegg_id	kegg_desc	Fem(S)	Male(S)	Veg(S)	Male(N)	Veg(N)
K00001	alcohol dehydrogenase	5.1	0	2.45	5.43	0
K00002	alcohol dehydrogenase (NADP+)	6.8	1.37	9.8	1.81	2.76
K00121	S-(hydroxymethyl)glutathione dehydrogenase / alcohol dehydrogenase	5.1	1.37	2.45	4.52	0.69
K00134	glyceraldehyde 3-phosphate dehydrogenase	151.33	103.88	281.64	117.59	288.9
K00161	pyruvate dehydrogenase E1 component subunit alpha	1.7	1.37	0	1.81	4.14
K00162	pyruvate dehydrogenase E1 component subunit beta	3.4	5.46	2.45	8.14	5.52
K00382	dihydrolipoamide dehydrogenase	0	6.84	11.02	3.61	7.59
K00627	pyruvate dehydrogenase E2 component (dihydrolipoamideacetyltransferase)	0	5.46	1.22	0.9	6.9
K00845	glucokinase	3.4	0	0	0	0
K00850	6-phosphofructokinase	3.4	12.31	7.34	8.14	4.14
K00873	pyruvate kinase	5.1	8.2	14.69	9.95	11.72
K00927	phosphoglycerate kinase	73.11	39.64	66.12	35.27	85.51
K01610	phosphoenolpyruvate carboxykinase (ATP)	10.2	24.61	13.47	7.23	19.99
K01623	fructose-bisphosphate aldolase, class I	25.5	15.03	63.68	16.28	64.82
K01624	fructose-bisphosphate aldolase, class II	5.1	10.94	11.02	7.24	10.34
K01689	enolase	8.5	9.57	8.56	5.42	23.44
K01792	glucose-6-phosphate 1-epimerase	6.8	1.37	1.22	1.81	1.38
K01803	triosephosphate isomerase (TIM)	27.21	23.23	33.06	14.48	28.95
K01834	phosphoglycerate mutase	13.6	12.3	19.59	22.61	20.69
K01835	phosphoglucomutase	5.1	2.73	3.67	5.43	4.83
K01895	acetyl-CoA synthetase	1.7	2.73	4.9	0.9	4.14
K03841	fructose-1,6-bisphosphatase I	13.6	5.47	29.39	5.43	36.54
	Totals	375.75	293.88	587.74	284	632.99
METABOLISM
Carbohydrate Metabolism
Citrate cycle (TCA cycle) (ko00020)
kegg_id	kegg_desc	Fem(S)	Male(S)	Veg(S)	Male(N)	Veg(N)
K00026	malate dehydrogenase	1.7	12.3	8.57	10.86	10.34
K00031	isocitrate dehydrogenase	0	4.1	2.44	5.43	9.65
K00161	pyruvate dehydrogenase E1 component subunit alpha	1.7	1.37	0	1.81	4.14
K00162	pyruvate dehydrogenase E1 component subunit beta	3.4	5.46	2.45	8.14	5.52
K00164	2-oxoglutarate dehydrogenase E1 component	0	4.1	3.67	0.9	3.45
K00234	succinate dehydrogenase (ubiquinone) flavoprotein subunit	0	2.73	1.22	1.81	3.45
K00235	succinate dehydrogenase (ubiquinone) iron-sulfur protein	5.1	0	1.22	0.9	2.76
K00237	succinate dehydrogenase (ubiquinone) membrane anchor subunit	1.7	6.84	0	2.71	0
K00244	fumarate reductase flavoprotein subunit	6.8	8.2	0	7.24	4.83
K00382	dihydrolipoamide dehydrogenase	0	6.84	11.02	3.61	7.59
K00627	pyruvate dehydrogenase E2 component (dihydrolipoamideacetyltransferase)	0	5.46	1.22	0.9	6.9
K00658	2-oxoglutarate dehydrogenase E2 component (dihydrolipoamidesuccinyltransferase)	0	0	2.45	1.81	0
K01610	phosphoenolpyruvate carboxykinase (ATP)	10.2	24.61	13.47	7.23	19.99
K01647	citrate synthase	5.1	8.2	13.46	11.76	24.82
K01648	ATP citrate (pro-S)-lyase	1.7	10.93	22.04	10.85	22.06
K01679	fumarate hydratase, class II	5.1	8.2	4.9	3.62	2.07
K01681	aconitate hydratase 1	5.1	4.1	9.79	8.14	6.9
K01899	succinyl-CoA synthetase alpha subunit	1.7	1.37	1.22	1.81	0
K01900	succinyl-CoA synthetase beta subunit	0	0	1.22	0.9	0.69
	Totals	49.3	114.81	100.36	90.43	135.16
METABOLISM
Carbohydrate Metabolism
Pentose phosphate pathway (ko00030)
kegg_id	kegg_desc	Fem(S)	Male(S)	Veg(S)	Male(N)	Veg(N)
K00033	6-phosphogluconate dehydrogenase	15.3	15.03	15.92	11.76	20.69
K00034	glucose 1-dehydrogenase	0	5.47	2.45	6.33	3.45
K00036	glucose-6-phosphate 1-dehydrogenase	1.7	6.83	3.67	5.43	3.45
K00615	transketolase	13.6	13.66	47.76	22.62	56.53
K00616	transaldolase	3.4	2.73	1.22	3.62	4.83
K00850	6-phosphofructokinase	3.4	12.31	7.34	8.14	4.14
K01053	gluconolactonase	0	1.37	0	1.81	0
K01623	fructose-bisphosphate aldolase, class I	25.5	15.03	63.68	16.28	64.82
K01624	fructose-bisphosphate aldolase, class II	5.1	10.94	11.02	7.24	10.34
K01783	ribulose-phosphate 3-epimerase	5.1	5.46	1.22	0.9	8.28
K01807	ribose 5-phosphate isomerase A	0	0	1.22	1.81	4.14
K01835	phosphoglucomutase	5.1	2.73	3.67	5.43	4.83
K03841	fructose-1,6-bisphosphatase I	13.6	5.47	29.39	5.43	36.54
	Totals	91.8	97.03	188.56	96.8	222.04
METABOLISM
Carbohydrate Metabolism
Fructose and mannose metabolism (ko00051)
kegg_id	kegg_desc	Fem(S)	Male(S)	Veg(S)	Male(N)	Veg(N)
K00008	L-iditol 2-dehydrogenase	1.7	1.37	0	1.81	2.07
K00100	1-deoxy-D-xylulose-5-phosphate reductoisomerase	1.7	0	0	0	0
K00847	fructokinase	1.7	4.1	2.45	7.24	2.76
K00850	6-phosphofructokinase	3.4	12.31	7.34	8.14	4.14
K00895	pyrophosphate--fructose-6-phosphate 1-phosphotransferase	0	0	0	1.81	0
K01623	fructose-bisphosphate aldolase, class I	25.5	15.03	63.68	16.28	64.82
K01624	fructose-bisphosphate aldolase, class II	5.1	10.94	11.02	7.24	10.34
K01711	GDPmannose 4,6-dehydratase	17	9.56	4.89	24.42	24.13
K01803	triosephosphate isomerase (TIM)	27.21	23.23	33.06	14.48	28.95
K01809	mannose-6-phosphate isomerase	0	1.37	1.22	7.23	0.69
K01840	phosphomannomutase	15.3	24.6	30.61	19	23.45
K02377	GDP-L-fucose synthase	11.9	8.2	12.25	9.95	12.41
K03841	fructose-1,6-bisphosphatase I	13.6	5.47	29.39	5.43	36.54
	Totals	124.11	116.18	195.91	123.03	210.3
METABOLISM
Carbohydrate Metabolism
Glyoxylate and dicarboxylate metabolism (ko00630)
kegg_id	kegg_desc	Fem(S)	Male(S)	Veg(S)	Male(N)	Veg(N)
K00015	glyoxylate reductase	6.8	4.1	1.22	3.62	3.45
K00026	malate dehydrogenase	1.7	12.3	8.57	10.86	10.34
K00042	2-hydroxy-3-oxopropionate reductase	3.4	2.73	0	0	1.38
K00123	formate dehydrogenase, alpha subunit	3.4	0	0	0	0
K00626	acetyl-CoA C-acetyltransferase	0	1.37	1.22	3.61	0.69
K01450	formylmethionine deformylase	1.7	6.83	9.8	5.43	8.96
K01601	ribulose-bisphosphate carboxylase large chain	37.41	15.03	42.86	3.62	19.99
K01602	ribulose-bisphosphate carboxylase small chain	18.7	5.47	13.47	5.43	0.69
K01647	citrate synthase	5.1	8.2	13.46	11.76	24.82
K01681	aconitate hydratase 1	5.1	4.1	9.79	8.14	6.9
K11517	(S)-2-hydroxy-acid oxidase	1.7	0	2.44	2.71	2.07
	Totals	85.01	60.13	102.83	55.18	79.29
METABOLISM
Energy Metabolism
Oxidative phosphorylation (ko00190)
kegg_id	kegg_desc	Fem(S)	Male(S)	Veg(S)	Male(N)	Veg(N)
K00234	succinate dehydrogenase (ubiquinone) flavoprotein subunit	0	2.73	1.22	1.81	3.45
K00235	succinate dehydrogenase (ubiquinone) iron-sulfur protein	5.1	0	1.22	0.9	2.76
K00237	succinate dehydrogenase (ubiquinone) membrane anchor subunit	1.7	6.84	0	2.71	0
K00244	fumarate reductase flavoprotein subunit	6.8	8.2	0	7.24	4.83
K00329	NADH dehydrogenase	22.1	21.86	13.47	17.18	26.89
K00330	NADH dehydrogenase I subunit A	3.4	1.37	1.22	2.71	3.45
K00338	NADH dehydrogenase I subunit I	5.1	4.1	1.22	1.81	5.52
K00342	NADH dehydrogenase I subunit M	1.7	1.37	7.35	1.81	1.38
K00343	NADH dehydrogenase I subunit N	3.4	2.73	3.67	4.52	1.38
K00411	ubiquinol-cytochrome c reductase iron-sulfur subunit	13.6	16.4	22.04	4.52	23.44
K00412	ubiquinol-cytochrome c reductase cytochrome b subunit	0	0	3.67	1.81	1.38
K00413	ubiquinol-cytochrome c reductase cytochrome c1 subunit	5.1	2.74	3.67	6.33	7.59
K00416	ubiquinol-cytochrome c reductase subunit 6	11.9	19.14	34.28	12.66	13.79
K00417	ubiquinol-cytochrome c reductase subunit 7	8.5	23.23	13.47	13.57	13.79
K01507	inorganic pyrophosphatase	11.9	19.14	15.91	6.33	34.48
K01535	H+-transporting ATPase	0	0	0	0	0
K02108	F-type H+-transporting ATPase subunit a	6.8	0	0	0	0
K02110	F-type H+-transporting ATPase subunit c	3.4	1.37	4.9	0	2.76
K02111	F-type H+-transporting ATPase subunit alpha	1.7	0	1.22	4.52	0
K02112	F-type H+-transporting ATPase subunit beta	0	4.1	0	0	0.69
K02115	F-type H+-transporting ATPase subunit gamma	17	2.74	42.86	3.62	35.85
K02126	F-type H+-transporting ATPase subunit a	10.2	9.57	7.34	1.8	6.9
K02127	F-type H+-transporting ATPase subunit b	0	0	2.45	0	1.38
K02128	F-type H+-transporting ATPase subunit c	0	0	2.45	0	0
K02132	F-type H+-transporting ATPase subunit alpha	11.9	20.5	40.41	39.8	40.68
K02133	F-type H+-transporting ATPase subunit beta	5.1	5.46	4.9	5.42	8.28
K02134	F-type H+-transporting ATPase subunit delta	1.7	17.77	3.67	18.99	9.65
K02135	F-type H+-transporting ATPase subunit epsilon	25.5	25.97	25.72	13.57	37.92
K02136	F-type H+-transporting ATPase subunit gamma	13.6	30.06	35.51	18.99	17.23
K02137	F-type H+-transporting ATPase oligomycin sensitivity conferralprotein	15.3	16.4	19.59	22.62	11.03
K02144	V-type H+-transporting ATPase 54 kD subunit	11.9	17.77	13.47	19.91	20.69
K02145	V-type H+-transporting ATPase subunit A	45.91	45.11	45.31	13.56	56.54
K02146	V-type H+-transporting ATPase subunit AC39	0	10.93	8.57	8.14	18.62
K02147	V-type H+-transporting ATPase subunit B	13.6	9.57	13.47	9.04	13.79
K02148	V-type H+-transporting ATPase subunit C	1.7	4.1	6.12	0.9	0.69
K02149	V-type H+-transporting ATPase subunit D	6.8	5.47	6.12	7.24	17.93
K02151	V-type H+-transporting ATPase subunit F	22.1	15.03	20.81	1.81	15.86
K02152	V-type H+-transporting ATPase subunit G	37.41	25.97	34.29	24.43	37.92
K02154	V-type H+-transporting ATPase subunit I	6.8	5.46	13.47	10.86	18.62
K02155	V-type H+-transporting ATPase 16kDa proteolipid subunit	49.3	46.47	51.43	29.85	64.13
K02256	cytochrome c oxidase subunit I	20.4	4.1	8.57	5.42	6.21
K02257	protoheme IX farnesyltransferase	0	0	1.22	0	0.69
K02258	cytochrome c oxidase subunit XI assembly protein	0	0	0	0	2.07
K02261	cytochrome c oxidase subunit II	15.3	9.56	9.79	7.24	3.45
K02262	cytochrome c oxidase subunit III	10.2	4.1	8.57	6.33	12.41
K02267	cytochrome c oxidase subunit VIb	10.2	16.4	14.69	22.62	14.48
K02274	cytochrome c oxidase subunit I	0	0	0	0	0
K03661	V-type H+-transporting ATPase 21kDa proteolipid subunit	5.1	4.1	2.45	7.24	4.14
K03880	NADH dehydrogenase I subunit 3	3.4	1.37	2.45	0	0.69
K03881	NADH dehydrogenase I subunit 4	1.7	1.37	7.35	1.81	1.38
K03883	NADH dehydrogenase I subunit 5	11.9	13.67	14.68	8.13	3.45
K03934	NADH dehydrogenase (ubiquinone) Fe-S protein 1	1.7	9.57	9.8	4.51	8.28
K03935	NADH dehydrogenase (ubiquinone) Fe-S protein 2	1.7	4.1	6.12	4.52	2.76
K03936	NADH dehydrogenase (ubiquinone) Fe-S protein 3	0	1.37	0	0.9	0
K03937	NADH dehydrogenase (ubiquinone) Fe-S protein 4	13.6	5.47	6.12	7.24	4.83
K03939	NADH dehydrogenase (ubiquinone) Fe-S protein 6	0	2.73	6.12	0	4.14
K03940	NADH dehydrogenase (ubiquinone) Fe-S protein 7	8.5	2.73	2.45	9.95	8.27
K03941	NADH dehydrogenase (ubiquinone) Fe-S protein 8	17	30.06	22.03	9.05	19.31
K03943	NADH dehydrogenase (ubiquinone) flavoprotein 2	5.1	10.94	8.57	3.62	13.1
K03946	NADH dehydrogenase (ubiquinone) 1 alpha subcomplex 2	34.01	45.1	40.41	19.89	36.55
K03949	NADH dehydrogenase (ubiquinone) 1 alpha subcomplex 5	11.9	9.57	8.57	7.24	6.21
K03950	NADH dehydrogenase (ubiquinone) 1 alpha subcomplex 6	3.4	5.47	2.45	0.9	8.96
K03952	NADH dehydrogenase (ubiquinone) 1 alpha subcomplex 8	6.8	6.84	12.25	30.76	13.1
K03955	NADH dehydrogenase (ubiquinone) 1 alpha/beta subcomplex 1	6.8	23.23	12.25	10.86	20.68
K03963	NADH dehydrogenase (ubiquinone) 1 beta subcomplex 7	10.2	9.57	11.02	10.86	8.28
K03965	NADH dehydrogenase (ubiquinone) 1 beta subcomplex 9	5.1	8.2	8.57	14.47	9.65
K03966	NADH dehydrogenase (ubiquinone) 1 beta subcomplex 10	3.4	8.2	2.45	9.05	4.83
K11352	NADH dehydrogenase (ubiquinone) 1 alpha subcomplex 12	13.6	13.67	8.57	9.95	13.79
	Totals	629.03	701.16	764.01	553.54	813
METABOLISM
Energy Metabolism
Photosynthesis (ko00195)
kegg_id	kegg_desc	Fem(S)	Male(S)	Veg(S)	Male(N)	Veg(N)
K02108	F-type H+-transporting ATPase subunit a	6.8	0	0	0	0
K02110	F-type H+-transporting ATPase subunit c	3.4	1.37	4.9	0	2.76
K02111	F-type H+-transporting ATPase subunit alpha	1.7	0	1.22	4.52	0
K02112	F-type H+-transporting ATPase subunit beta	0	4.1	0	0	0.69
K02115	F-type H+-transporting ATPase subunit gamma	17	2.74	42.86	3.62	35.85
K02635	cytochrome b6	5.1	1.37	8.57	2.71	2.76
K02636	cytochrome b6-f complex iron-sulfur subunit	27.2	9.57	58.76	22.61	66.19
K02637	cytochrome b6-f complex subunit 4	0	0	1.22	0	0.69
K02638	plastocyanin	0	0	0	0	0
K02639	ferredoxin	11.9	5.47	12.25	2.71	15.17
K02640	cytochrome b6-f complex subunit 5	3.4	4.1	0	4.52	0.69
K02641	ferredoxin--NADP+ reductase	22.1	5.47	50.2	13.57	82.05
K02689	photosystem I P700 chlorophyll a apoprotein A1	30.6	10.93	20.82	13.56	11.04
K02690	photosystem I P700 chlorophyll a apoprotein A2	18.7	15.03	13.47	6.33	6.9
K02691	photosystem I subunit VII	22.1	13.67	63.68	9.05	8.27
K02692	photosystem I subunit II	6.8	2.73	3.67	0.9	4.83
K02693	photosystem I subunit IV	3.4	2.73	0	0	0
K02694	photosystem I subunit III	18.7	2.73	4.9	8.14	2.07
K02695	photosystem I subunit VI	5.1	6.83	1.22	0	0
K02698	photosystem I subunit X	3.4	0	0	0	0
K02699	photosystem I subunit XI	3.4	0	0	0.9	0
K02703	photosystem II P680 reaction center D1 protein	930.05	291.15	806.9	318.36	440.6
K02704	photosystem II CP47 chlorophyll apoprotein	13.6	12.3	46.53	5.43	16.55
K02705	photosystem II CP43 chlorophyll apoprotein	122.42	39.64	129.79	42.52	88.25
K02706	photosystem II P680 reaction center D2 protein	1.7	4.1	0	0	0.69
K02707	photosystem II cytochrome b559 subunit alpha	3.4	0	1.22	0	0.69
K02708	photosystem II cytochrome b559 subunit beta	0	0	1.22	0	0.69
K02709	photosystem II PsbH protein	1.7	4.1	0	1.81	0
K02716	photosystem II oxygen-evolving enhancer protein 1	64.61	19.14	94.29	44.32	122.72
K02717	photosystem II oxygen-evolving enhancer protein 2	1.7	0	9.8	0.9	0.69
K02719	photosystem II PsbU protein	44.21	27.33	110.21	29.86	113.07
K02720	photosystem II cytochrome c550	20.4	1.37	12.25	1.81	2.07
K02721	photosystem II PsbW protein	1.7	0	0	0	0
K03541	photosystem II 10kDa protein	6.8	4.1	1.22	0	2.07
K03542	photosystem II 22kDa protein	25.5	10.94	0	0.9	4.14
K08902	photosystem II Psb27 protein	15.3	12.3	25.72	18.09	41.37
K08905	photosystem I subunit V	0	0	0	0	0
K08906	cytochrome c6	10.2	2.73	0	2.71	0
	Totals	1474.09	518.04	1526.89	559.85	1073.56
METABOLISM
Energy Metabolism
Photosynthesis - antenna proteins (ko00196)
kegg_id	kegg_desc	Fem(S)	Male(S)	Veg(S)	Male(N)	Veg(N)
K02097	phycobilisome core component	0	0	0	0	0
K05376	phycoerythrin alpha chain	1.7	1.37	1.22	0	0
K08907	light-harvesting complex I chlorophyll a/b binding protein 1	49.3	53.31	160.41	39.79	231.65
K08908	light-harvesting complex I chlorophyll a/b binding protein 2	5.1	1.37	1.22	0	2.76
K08909	light-harvesting complex I chlorophyll a/b binding protein 3	17	9.56	29.38	13.57	79.98
K08911	light-harvesting complex I chlorophyll a/b binding protein 5	71.4	71.08	199.6	57.9	204.77
K08912	light-harvesting complex II chlorophyll a/b binding protein 1	45.9	24.6	66.12	34.37	84.8
K08913	light-harvesting complex II chlorophyll a/b binding protein 2	61.2	30.07	35.51	3.61	33.78
K08914	light-harvesting complex II chlorophyll a/b binding protein 3	18.7	6.84	1.22	0	0
K08915	light-harvesting complex II chlorophyll a/b binding protein 4	0	1.37	1.22	0	0
K08916	light-harvesting complex II chlorophyll a/b binding protein 5	8.5	1.37	3.67	3.61	5.52
	Totals	278.8	200.94	499.57	152.85	643.26
METABOLISM
Energy Metabolism
Carbon fixation in photosynthetic organisms (ko00710)
kegg_id	kegg_desc	Fem(S)	Male(S)	Veg(S)	Male(N)	Veg(N)
K00026	malate dehydrogenase	1.7	12.3	8.57	10.86	10.34
K00029	malate dehydrogenase (oxaloacetate-decarboxylating)(NADP+)	5.1	16.4	8.57	6.33	7.58
K00615	transketolase	13.6	13.66	47.76	22.62	56.53
K00812	aspartate aminotransferase	1.7	0	2.44	0.9	4.14
K00813	aspartate aminotransferase	1.7	0	3.67	4.52	4.14
K00814	alanine transaminase	3.4	4.1	18.37	7.23	12.41
K00855	phosphoribulokinase	5.1	4.11	30.62	0	20.68
K00873	pyruvate kinase	5.1	8.2	14.69	9.95	11.72
K00927	phosphoglycerate kinase	73.11	39.64	66.12	35.27	85.51
K01006	pyruvate,orthophosphate dikinase	17	5.47	9.8	2.71	4.83
K01100	sedoheptulose-bisphosphatase	18.7	4.1	45.3	10.85	55.16
K01595	phosphoenolpyruvate carboxylase	0	0	0	0	0.69
K01601	ribulose-bisphosphate carboxylase large chain	37.41	15.03	42.86	3.62	19.99
K01602	ribulose-bisphosphate carboxylase small chain	18.7	5.47	13.47	5.43	0.69
K01610	phosphoenolpyruvate carboxykinase (ATP)	10.2	24.61	13.47	7.23	19.99
K01623	fructose-bisphosphate aldolase, class I	25.5	15.03	63.68	16.28	64.82
K01624	fructose-bisphosphate aldolase, class II	5.1	10.94	11.02	7.24	10.34
K01783	ribulose-phosphate 3-epimerase	5.1	5.46	1.22	0.9	8.28
K01803	triosephosphate isomerase (TIM)	27.21	23.23	33.06	14.48	28.95
K01807	ribose 5-phosphate isomerase A	0	0	1.22	1.81	4.14
K03841	fructose-1,6-bisphosphatase I	13.6	5.47	29.39	5.43	36.54
K05298	glyceraldehyde-3-phosphate dehydrogenase (NADP+) (phosphorylating)	1.7	0	0	0	0
	Totals	290.73	213.22	465.3	173.66	467.47
METABOLISM
Energy Metabolism
Nitrogen metabolism (ko00910)
kegg_id	kegg_desc	Fem(S)	Male(S)	Veg(S)	Male(N)	Veg(N)
K00262	glutamate dehydrogenase (NADP+)	3.4	0	1.22	0	0.69
K00266	glutamate synthase (NADPH/NADH) small chain	11.9	2.73	6.12	5.43	4.83
K00605	aminomethyltransferase	10.2	4.1	11.02	4.52	6.21
K01672	carbonic anhydrase	30.6	19.14	80.83	16.28	89.64
K01673	carbonic anhydrase	5.1	5.47	4.9	0.9	11.72
K01674	carbonic anhydrase	57.8	36.9	82.03	14.47	24.82
K01725	cyanate lyase	3.4	0	11.02	0	3.45
K01758	cystathionine gamma-lyase	10.2	0	0	0.9	0
K01915	glutamine synthetase	6.8	6.83	8.57	2.7	11.03
	Totals	139.4	75.17	205.71	45.2	152.39
METABOLISM
Energy Metabolism
Methane metabolism (ko00680)
kegg_id	kegg_desc	Fem(S)	Male(S)	Veg(S)	Male(N)	Veg(N)
K00058	D-3-phosphoglycerate dehydrogenase	0	1.37	1.22	0	1.38
K00121	S-(hydroxymethyl)glutathione dehydrogenase / alcohol dehydrogenase	5.1	1.37	2.45	4.52	0.69
K00123	formate dehydrogenase, alpha subunit	3.4	0	0	0	0
K00297	methylenetetrahydrofolate reductase (NADPH)	0	1.37	2.44	2.71	1.38
K00485	dimethylaniline monooxygenase (N-oxide forming)	0	0	1.22	0	1.38
K00600	glycine hydroxymethyltransferase	6.8	8.2	12.24	7.23	13.1
K00850	6-phosphofructokinase	3.4	12.31	7.34	8.14	4.14
K01595	phosphoenolpyruvate carboxylase	0	0	0	0	0.69
K01624	fructose-bisphosphate aldolase, class II	5.1	10.94	11.02	7.24	10.34
K01689	enolase	8.5	9.57	8.56	5.42	23.44
K01834	phosphoglycerate mutase	13.6	12.3	19.59	22.61	20.69
K01895	acetyl-CoA synthetase	1.7	2.73	4.9	0.9	4.14
K03781	catalase	5.1	0	0	0	0.69
K03841	fructose-1,6-bisphosphatase I	13.6	5.47	29.39	5.43	36.54
K11188	peroxiredoxin 6, 1-Cys peroxiredoxin	17	24.6	14.69	18.09	8.28
	Totals	83.3	90.23	115.06	82.29	126.88
METABOLISM
Nucleotide Metabolism
Purine metabolism (ko00230)
kegg_id	kegg_desc	Fem(S)	Male(S)	Veg(S)	Male(N)	Veg(N)
K00106	xanthine dehydrogenase/oxidase	1.7	1.37	3.67	2.71	3.45
K00365	urate oxidase	0	10.93	0	1.81	0.69
K00602	phosphoribosylaminoimidazolecarboxamide formyltransferase / IMPcyclohydrolase	3.4	6.83	0	3.62	2.07
K00759	adenine phosphoribosyltransferase	0	0	4.9	2.71	4.14
K00856	adenosine kinase	8.5	4.1	3.67	4.52	10.34
K00860	adenylylsulfate kinase	0	1.37	0	0.9	0
K00873	pyruvate kinase	5.1	8.2	14.69	9.95	11.72
K00939	adenylate kinase	0	4.1	7.35	4.52	3.45
K00940	nucleoside-diphosphate kinase	25.5	47.84	36.73	54.27	57.22
K00942	guanylate kinase	3.4	4.1	0	0	0
K00958	sulfate adenylyltransferase	5.1	5.46	8.57	5.43	4.14
K01509	adenosinetriphosphatase	0	4.1	0	3.62	0
K01515	ADP-ribose pyrophosphatase	0	1.37	0	0.9	0.69
K01756	adenylosuccinate lyase	0	1.37	0	0.9	0
K01835	phosphoglucomutase	5.1	2.73	3.67	5.43	4.83
K01939	adenylosuccinate synthase	1.7	2.73	0	2.71	2.07
K01951	GMP synthase (glutamine-hydrolysing)	0	0	1.22	1.81	0
K01952	phosphoribosylformylglycinamidine synthase	0	0	0	0.9	0.69
K02684	DNA primase small subunit	0	0	1.22	0	0
K03007	DNA-directed RNA Polymerase II subunit L	0	4.1	0	2.71	0.69
K03008	DNA-directed RNA polymerase II subunit J	8.5	6.84	3.67	13.57	10.34
K03009	DNA-directed RNA Polymerase II subunit K	17	10.94	6.12	16.28	2.76
K03012	DNA-directed RNA polymerase II subunit D	0	6.83	4.9	8.14	2.76
K03013	DNA-directed RNA polymerase II subunit E	5.1	1.37	0	0	0.69
K03014	DNA-directed RNA Polymerase II subunit F	0	1.37	0	3.62	2.07
K03015	DNA-directed RNA polymerase II subunit G	0	4.1	0	3.62	1.38
K03016	DNA-directed RNA polymerase II subunit H	10.2	12.3	6.12	4.52	6.21
K03017	DNA-directed RNA polymerase II subunit I	1.7	2.73	2.45	0.9	0
K03019	DNA-directed RNA polymerase III subunit C11	1.7	4.1	2.45	4.52	6.21
K03020	DNA-directed RNA polymerase III subunit C19	5.1	1.37	1.22	8.14	4.83
K03021	DNA-directed RNA polymerase III subunit C2	0	0	0	1.81	0
K03025	DNA-directed RNA polymerase III subunit C34	0	4.1	0	0	0.69
K03027	DNA-directed RNA Polymerase III subunit C5	1.7	1.37	0	3.62	0
K07127	5-hydroxyisourate hydrolase	0	0	0	0.9	0.69
K10807	ribonucleoside-diphosphate reductase subunit M1	0	5.47	0	2.71	1.38
K13755	calcium/calmodulin-dependent 3',5'-cyclic nucleotidephosphodiesterase	1.7	2.73	0	0.9	0
	Totals	112.2	176.32	112.62	182.67	146.2
METABOLISM
Nucleotide Metabolism
Pyrimidine metabolism (ko00240)
kegg_id	kegg_desc	Fem(S)	Male(S)	Veg(S)	Male(N)	Veg(N)
K00254	dihydroorotate dehydrogenase	1.7	0	0	2.71	0.69
K00384	thioredoxin reductase (NADPH)	1.7	0	1.22	3.62	2.76
K00609	aspartate carbamoyltransferase catalytic subunit	5.1	0	0	0	0
K00757	uridine phosphorylase	0	1.37	0	0	0.69
K00761	uracil phosphoribosyltransferase	0	9.56	3.67	6.33	0
K00876	uridine kinase	15.3	6.84	9.8	4.52	4.14
K00940	nucleoside-diphosphate kinase	25.5	47.84	36.73	54.27	57.22
K01493	dCMP deaminase	1.7	0	0	0	0
K02684	DNA primase small subunit	0	0	1.22	0	0
K03007	DNA-directed RNA Polymerase II subunit L	0	4.1	0	2.71	0.69
K03008	DNA-directed RNA polymerase II subunit J	8.5	6.84	3.67	13.57	10.34
K03009	DNA-directed RNA Polymerase II subunit K	17	10.94	6.12	16.28	2.76
K03012	DNA-directed RNA polymerase II subunit D	0	6.83	4.9	8.14	2.76
K03013	DNA-directed RNA polymerase II subunit E	5.1	1.37	0	0	0.69
K03014	DNA-directed RNA Polymerase II subunit F	0	1.37	0	3.62	2.07
K03015	DNA-directed RNA polymerase II subunit G	0	4.1	0	3.62	1.38
K03016	DNA-directed RNA polymerase II subunit H	10.2	12.3	6.12	4.52	6.21
K03017	DNA-directed RNA polymerase II subunit I	1.7	2.73	2.45	0.9	0
K03019	DNA-directed RNA polymerase III subunit C11	1.7	4.1	2.45	4.52	6.21
K03020	DNA-directed RNA polymerase III subunit C19	5.1	1.37	1.22	8.14	4.83
K03021	DNA-directed RNA polymerase III subunit C2	0	0	0	1.81	0
K03025	DNA-directed RNA polymerase III subunit C34	0	4.1	0	0	0.69
K03027	DNA-directed RNA Polymerase III subunit C5	1.7	1.37	0	3.62	0
K10807	ribonucleoside-diphosphate reductase subunit M1	0	5.47	0	2.71	1.38
K13800	UMP-CMP kinase	5.1	1.37	1.22	3.62	0.69
	Totals	107.1	133.97	80.79	149.23	106.2
METABOLISM
Amino Acid Metabolism
Cysteine and methionine metabolism (ko00270)
kegg_id	kegg_desc	Fem(S)	Male(S)	Veg(S)	Male(N)	Veg(N)
K00003	homoserine dehydrogenase	0	2.73	0	4.52	0
K00133	aspartate-semialdehyde dehydrogenase	5.1	5.47	4.9	7.24	4.14
K00549	5-methyltetrahydropteroyltriglutamate--homocysteinemethyltransferase	0	1.37	4.9	6.33	4.14
K00789	S-adenosylmethionine synthetase	1.7	4.1	23.27	19.9	30.34
K00797	spermidine synthase	0	4.1	0	0.9	0
K00812	aspartate aminotransferase	1.7	0	2.44	0.9	4.14
K00813	aspartate aminotransferase	1.7	0	3.67	4.52	4.14
K01251	adenosylhomocysteinase	17	35.53	26.94	27.14	71.01
K01450	formylmethionine deformylase	1.7	6.83	9.8	5.43	8.96
K01697	cystathionine beta-synthase	1.7	0	0	0	0.69
K01738	cysteine synthase A	1.7	2.73	2.44	3.62	1.38
K01739	cystathionine gamma-synthase	0	0	0	0.9	0.69
K01758	cystathionine gamma-lyase	10.2	0	0	0.9	0
K08967	1,2-dihydroxy-3-keto-5-methylthiopentene dioxygenase	1.7	2.73	12.24	14.48	8.28
	Totals	44.2	65.59	90.6	96.78	137.91
METABOLISM
Amino Acid Metabolism
Valine, leucine and isoleucine degradation (ko00280)
kegg_id	kegg_desc	Fem(S)	Male(S)	Veg(S)	Male(N)	Veg(N)
K00020	3-hydroxyisobutyrate dehydrogenase	0	1.37	0	0.9	0
K00140	methylmalonate-semialdehyde dehydrogenase	0	10.93	0	1.81	0
K00166	2-oxoisovalerate dehydrogenase E1 component, alpha subunit	0	0	0	2.71	0
K00253	isovaleryl-CoA dehydrogenase	6.8	1.37	0	1.81	5.52
K00382	dihydrolipoamide dehydrogenase	0	6.84	11.02	3.61	7.59
K00626	acetyl-CoA C-acetyltransferase	0	1.37	1.22	3.61	0.69
K01692	enoyl-CoA hydratase	3.4	2.73	4.9	8.14	2.76
K01969	3-methylcrotonyl-CoA carboxylase beta subunit	1.7	6.84	6.12	2.71	2.76
K05605	3-hydroxyisobutyryl-CoA hydrolase	3.4	4.1	3.67	4.52	0.69
K07513	acetyl-CoA acyltransferase 1	6.8	1.37	2.45	1.81	1.38
K07515	enoyl-CoA hydratase / long-chain 3-hydroxyacyl-CoA dehydrogenase	0	1.37	0	1.81	2.07
K09478	short/branched chain acyl-CoA dehydrogenase	5.1	15.03	13.47	26.24	11.03
	Totals	27.2	53.32	42.85	59.68	34.49
METABOLISM
Amino Acid Metabolism
Arginine and proline metabolism (ko00330)
kegg_id	kegg_desc	Fem(S)	Male(S)	Veg(S)	Male(N)	Veg(N)
K00145	N-acetyl-gamma-glutamyl-phosphate/N-acetyl-gamma-aminoadipyl-P red.	3.4	4.1	4.9	2.71	2.07
K00262	glutamate dehydrogenase (NADP+)	3.4	0	1.22	0	0.69
K00286	pyrroline-5-carboxylate reductase	0	0	0	0.9	1.38
K00472	prolyl 4-hydroxylase	0	2.73	0	0.9	1.38
K00611	ornithine carbamoyltransferase	0	1.37	1.22	0.9	0.69
K00613	glycine amidinotransferase	0	1.37	0	0.9	0
K00797	spermidine synthase	0	4.1	0	0.9	0
K00812	aspartate aminotransferase	1.7	0	2.44	0.9	4.14
K00813	aspartate aminotransferase	1.7	0	3.67	4.52	4.14
K00930	acetylglutamate/acetylaminoadipate kinase	0	0	3.67	1.81	3.45
K00933	creatine kinase	0	42.37	0	51.57	2.07
K00934	arginine kinase	0	19.13	0	10.86	1.38
K01436	aminoacylase	0	1.37	0	1.81	0
K01438	acetylornithine deacetylase	10.2	8.2	2.45	8.14	3.45
K01750	ornithine cyclodeaminase	3.4	0	6.12	0.9	8.97
K01915	glutamine synthetase	6.8	6.83	8.57	2.7	11.03
K01940	argininosuccinate synthase	6.8	8.2	0	0.9	2.07
	Totals	37.4	99.77	34.26	91.32	46.91
METABOLISM
Amino Acid Metabolism
Tyrosine metabolism (ko00350)
kegg_id	kegg_desc	Fem(S)	Male(S)	Veg(S)	Male(N)	Veg(N)
K00001	alcohol dehydrogenase	5.1	0	2.45	5.43	0
K00121	S-(hydroxymethyl)glutathione dehydrogenase / alcohol dehydrogenase	5.1	1.37	2.45	4.52	0.69
K00135	succinate-semialdehyde dehydrogenase (NADP+)	0	1.37	1.22	1.81	0
K00457	4-hydroxyphenylpyruvate dioxygenase	3.4	0	0	0	0
K00505	tyrosinase	0	0	0	0	2.07
K00599	trans-aconitate 2-methyltransferase	13.6	8.2	8.56	3.61	4.14
K00680	phospholipid:diacylglycerol acyltransferase	28.9	36.9	90.61	17.18	56.54
K00812	aspartate aminotransferase	1.7	0	2.44	0.9	4.14
K00813	aspartate aminotransferase	1.7	0	3.67	4.52	4.14
K00817	histidinol-phosphate aminotransferase	0	2.73	6.12	3.61	6.21
	Totals	59.5	50.57	117.52	41.58	77.93
GENETIC INFORMATION PROCESSING
Transcription
RNA polymerase (ko03020)
kegg_id	kegg_desc	Fem(S)	Male(S)	Veg(S)	Male(N)	Veg(N)
K03007	DNA-directed RNA Polymerase II subunit L	0	4.1	0	2.71	0.69
K03008	DNA-directed RNA polymerase II subunit J	8.5	6.84	3.67	13.57	10.34
K03009	DNA-directed RNA Polymerase II subunit K	17	10.94	6.12	16.28	2.76
K03012	DNA-directed RNA polymerase II subunit D	0	6.83	4.9	8.14	2.76
K03013	DNA-directed RNA polymerase II subunit E	5.1	1.37	0	0	0.69
K03014	DNA-directed RNA Polymerase II subunit F	0	1.37	0	3.62	2.07
K03015	DNA-directed RNA polymerase II subunit G	0	4.1	0	3.62	1.38
K03016	DNA-directed RNA polymerase II subunit H	10.2	12.3	6.12	4.52	6.21
K03017	DNA-directed RNA polymerase II subunit I	1.7	2.73	2.45	0.9	0
K03019	DNA-directed RNA polymerase III subunit C11	1.7	4.1	2.45	4.52	6.21
K03020	DNA-directed RNA polymerase III subunit C19	5.1	1.37	1.22	8.14	4.83
K03021	DNA-directed RNA polymerase III subunit C2	0	0	0	1.81	0
K03025	DNA-directed RNA polymerase III subunit C34	0	4.1	0	0	0.69
K03027	DNA-directed RNA Polymerase III subunit C5	1.7	1.37	0	3.62	0
K03088	RNA polymerase sigma-70 factor, ECF subfamily	0	0	0	0	0
	Totals	51	61.52	26.93	71.45	38.63
GENETIC INFORMATION PROCESSING
Transcription
Spliceosome (ko03040)
kegg_id	kegg_desc	Fem(S)	Male(S)	Veg(S)	Male(N)	Veg(N)
K03283	heat shock 70kDa protein 1/8	20.4	53.3	39.18	63.31	62.06
K09564	peptidyl-prolyl isomerase E (cyclophilin E)	23.8	0	20.81	28.95	22.76
K09567	peptidyl-prolyl isomerase H (cyclophilin H)	0	0	0	0	0.69
K10599	pre-mRNA-processing factor 19	3.4	8.2	1.22	0.9	2.07
K11086	small nuclear ribonucleoprotein B and B'	0	1.37	0	3.62	0.69
K11087	small nuclear ribonucleoprotein D1	1.7	0	0	0.9	1.38
K11088	small nuclear ribonucleoprotein D3	3.4	5.47	1.22	1.81	2.07
K11093	U1 small nuclear ribonucleoprotein 70kDa	0	0	0	0.9	0.69
K11095	U1 small nuclear ribonucleoprotein C	1.7	1.37	0	0.9	0
K11096	small nuclear ribonucleoprotein D2	56.11	102.51	44.08	105.86	55.85
K11097	small nuclear ribonucleoprotein E	0	0	1.22	2.71	2.07
K11098	small nuclear ribonucleoprotein F	5.1	10.93	2.45	14.47	4.14
K11099	small nuclear ribonucleoprotein G	5.1	10.93	3.67	13.56	7.58
K11984	U4/U6.U5 tri-snRNP-associated protein 1	0	1.37	1.22	0.9	4.83
K12621	U6 snRNA-associated Sm-like protein LSm2	0	1.37	0	2.71	0
K12622	U6 snRNA-associated Sm-like protein LSm3	0	2.73	0	0.9	1.38
K12623	U6 snRNA-associated Sm-like protein LSm4	0	1.37	0	0.9	1.38
K12624	U6 snRNA-associated Sm-like protein LSm5	1.7	4.1	2.45	6.33	0.69
K12625	U6 snRNA-associated Sm-like protein LSm6	3.4	0	3.67	1.81	0
K12626	U6 snRNA-associated Sm-like protein LSm7	0	1.37	0	0.9	0
K12627	U6 snRNA-associated Sm-like protein LSm8	3.4	10.93	8.57	9.04	5.52
K12741	heterogeneous nuclear ribonucleoprotein A1/A3	1.7	2.73	1.22	3.62	0.69
K12812	ATP-dependent RNA helicase UAP56/SUB2	3.4	21.87	11.02	20.81	8.96
K12817	pre-mRNA-splicing factor 18	0	0	0	0.9	0.69
K12818	ATP-dependent RNA helicase DHX8/PRP22	1.7	2.73	1.22	0	0
K12819	pre-mRNA-processing factor SLU7	0	1.37	0	4.52	0
K12823	ATP-dependent RNA helicase DDX5/DBP2	20.4	31.43	19.59	18.08	22.06
K12826	splicing factor 3A subunit 2	0	1.37	0	0.9	0.69
K12827	splicing factor 3A subunit 3	0	0	0	1.81	1.38
K12830	splicing factor 3B subunit 3	0	2.73	2.45	1.81	0
K12832	splicing factor 3B subunit 5	0	0	0	0.9	0
K12834	PHD finger-like domain-containing protein 5A	3.4	5.47	1.22	4.52	4.14
K12845	U4/U6 small nuclear ribonucleoprotein SNU13	20.4	32.8	18.36	24.42	15.86
K12846	U4/U6.U5 tri-snRNP-associated protein 3	1.7	8.2	13.47	4.52	4.83
K12847	U4/U6.U5 tri-snRNP-associated protein 2	0	1.37	0	2.71	0
K12852	116 kDa U5 small nuclear ribonucleoprotein component	1.7	0	0	0	1.38
K12854	pre-mRNA-splicing helicase BRR2	6.8	0	0	0.9	0.69
K12856	pre-mRNA-processing factor 8	3.4	1.37	0	5.42	2.76
K12857	Prp8 binding protein	1.7	0	0	2.71	2.76
K12859	U5 snRNP protein, DIM1 family	1.7	4.1	3.67	0	4.83
K12863	protein CWC15	5.1	17.77	28.17	9.05	13.1
K12865	polyglutamine-binding protein 1	0	2.73	0	0	0
K12868	pre-mRNA-splicing factor SYF2	1.7	1.37	0	0.9	0.69
K12869	crooked neck	0	1.37	2.45	0	0
K12870	pre-mRNA-splicing factor ISY1	5.1	4.1	4.9	9.95	2.07
K12871	coiled-coil domain-containing protein 12	0	2.73	1.22	6.33	2.76
K12872	pre-mRNA-splicing factor RBM22/SLT11	0	2.73	0	0.9	0.69
K12877	protein mago nashi	0	4.1	0	0.9	2.07
K12880	THO complex subunit 3	1.7	1.37	1.22	2.71	2.07
K12881	THO complex subunit 4	0	1.37	0	1.81	0
K12883	nuclear cap-binding protein subunit 2	1.7	0	0	0.9	3.45
K12890	splicing factor, arginine/serine-rich 1/9	5.1	4.1	1.22	0	0.69
K12891	splicing factor, arginine/serine-rich 2	1.7	2.73	0	0	1.38
K12893	splicing factor, arginine/serine-rich 4/5/6	0	0	0	0.9	0.69
K12896	splicing factor, arginine/serine-rich 7	0	4.1	1.22	4.52	0
K13025	ATP-dependent RNA helicase	3.4	8.2	2.45	4.52	5.52
	Totals	222.71	393.63	244.83	403.32	282.75
GENETIC INFORMATION PROCESSING
Translation
Ribosome (ko03010)
kegg_id	kegg_desc	Fem(S)	Male(S)	Veg(S)	Male(N)	Veg(N)
K02864	large subunit ribosomal protein L10	6.8	4.1	14.69	2.71	18.62
K02865	large subunit ribosomal protein L10Ae	124.12	161.26	184.9	156.51	157.2
K02866	large subunit ribosomal protein L10e	74.81	79.26	51.43	100.42	60.68
K02867	large subunit ribosomal protein L11	3.4	8.2	1.22	1.81	0.69
K02868	large subunit ribosomal protein L11e	59.51	73.79	77.13	72.37	84.12
K02870	large subunit ribosomal protein L12e	62.9	82.01	71.02	122.11	108.95
K02871	large subunit ribosomal protein L13	8.5	10.93	1.22	3.62	6.21
K02872	large subunit ribosomal protein L13Ae	105.42	131.21	122.45	125.75	109.62
K02873	large subunit ribosomal protein L13e	62.91	77.9	78.36	84.13	69.64
K02874	large subunit ribosomal protein L14	0	1.37	0	4.52	0
K02875	large subunit ribosomal protein L14e	62.91	102.51	93.06	103.12	74.46
K02876	large subunit ribosomal protein L15	6.8	13.67	14.69	6.33	13.79
K02877	large subunit ribosomal protein L15e	76.51	92.93	74.69	83.23	74.46
K02879	large subunit ribosomal protein L17	6.8	9.57	8.57	4.52	23.44
K02880	large subunit ribosomal protein L17e	40.8	72.44	20.81	61.52	55.17
K02882	large subunit ribosomal protein L18Ae	47.61	105.24	58.77	66.94	59.99
K02883	large subunit ribosomal protein L18e	57.8	83.38	99.19	89.55	88.95
K02884	large subunit ribosomal protein L19	0	1.37	1.22	4.52	3.45
K02885	large subunit ribosomal protein L19e	76.51	82	89.38	113.08	123.41
K02887	large subunit ribosomal protein L20	5.1	1.37	2.45	6.33	2.07
K02889	large subunit ribosomal protein L21e	39.11	79.27	51.43	62.42	68.95
K02890	large subunit ribosomal protein L22	3.4	0	0	0.9	0.69
K02891	large subunit ribosomal protein L22e	61.21	80.65	102.86	93.18	68.94
K02893	large subunit ribosomal protein L23Ae	37.41	28.7	45.3	54.27	55.85
K02894	large subunit ribosomal protein L23e	66.31	105.24	108.97	88.66	105.49
K02895	large subunit ribosomal protein L24	1.7	2.73	1.22	2.71	0.69
K02896	large subunit ribosomal protein L24e	66.31	82	69.79	84.13	71.01
K02898	large subunit ribosomal protein L26e	62.91	65.6	69.8	83.23	75.83
K02899	large subunit ribosomal protein L27	10.2	6.84	7.35	7.23	1.38
K02900	large subunit ribosomal protein L27Ae	90.12	113.44	84.48	88.66	95.85
K02901	large subunit ribosomal protein L27e	62.91	76.54	56.32	72.37	68.27
K02902	large subunit ribosomal protein L28	3.4	19.13	6.12	9.05	3.45
K02903	large subunit ribosomal protein L28e	64.61	101.14	77.16	54.28	55.85
K02905	large subunit ribosomal protein L29e	47.61	54.67	83.27	87.76	77.91
K02906	large subunit ribosomal protein L3	5.1	1.37	3.67	3.62	3.45
K02908	large subunit ribosomal protein L30e	71.41	128.47	106.54	78.71	90.32
K02910	large subunit ribosomal protein L31e	71.41	91.57	148.17	75.98	153.07
K02912	large subunit ribosomal protein L32e	64.61	72.44	68.57	86.85	70.32
K02913	large subunit ribosomal protein L33	18.7	8.2	7.35	21.71	13.1
K02914	large subunit ribosomal protein L34	1.7	1.37	1.22	2.71	0.69
K02915	large subunit ribosomal protein L34e	78.21	101.15	83.27	107.66	73.78
K02916	large subunit ribosomal protein L35	1.7	0	1.22	0	0
K02917	large subunit ribosomal protein L35Ae	61.21	91.57	89.39	89.56	84.8
K02918	large subunit ribosomal protein L35e	66.31	60.13	69.79	98.6	74.47
K02920	large subunit ribosomal protein L36e	71.41	95.67	84.48	95.89	93.09
K02921	large subunit ribosomal protein L37Ae	73.11	114.79	84.49	121.22	99.98
K02922	large subunit ribosomal protein L37e	25.5	64.24	24.48	46.13	66.2
K02923	large subunit ribosomal protein L38e	79.91	177.67	120.01	139.31	89.64
K02924	large subunit ribosomal protein L39e	88.41	99.78	74.68	107.61	77.22
K02925	large subunit ribosomal protein L3e	61.21	54.67	57.55	69.65	58.6
K02926	large subunit ribosomal protein L4	0	1.37	0	4.52	5.52
K02927	large subunit ribosomal protein L40e	236.33	280.17	202.06	291.29	172.38
K02929	large subunit ribosomal protein L44e	98.62	121.64	69.79	87.74	100.67
K02930	large subunit ribosomal protein L4e	64.6	112.06	80.81	125.75	60.68
K02932	large subunit ribosomal protein L5e	66.31	64.24	50.21	73.28	53.08
K02933	large subunit ribosomal protein L6	1.7	0	0	0	0.69
K02934	large subunit ribosomal protein L6e	57.81	121.64	42.86	122.12	102.04
K02936	large subunit ribosomal protein L7Ae	62.91	73.79	68.58	85.04	59.99
K02937	large subunit ribosomal protein L7e	39.1	27.34	22.04	3.61	4.83
K02938	large subunit ribosomal protein L8e	32.3	84.74	72.24	90.46	51.71
K02939	large subunit ribosomal protein L9	5.1	1.37	0	0	0.69
K02940	large subunit ribosomal protein L9e	69.71	110.7	74.7	84.12	75.85
K02941	large subunit ribosomal protein LP0	139.42	113.43	123.68	166.45	119.98
K02942	large subunit ribosomal protein LP1	57.8	159.91	108.99	94.09	104.12
K02943	large subunit ribosomal protein LP2	142.82	210.47	126.13	222.53	136.52
K02945	small subunit ribosomal protein S1	10.2	5.47	14.69	15.38	21.38
K02946	small subunit ribosomal protein S10	0	0	0	0	0
K02947	small subunit ribosomal protein S10e	76.51	109.33	104.09	112.17	68.26
K02948	small subunit ribosomal protein S11	0	1.37	0	0.9	0
K02949	small subunit ribosomal protein S11e	57.8	30.07	47.75	57.89	64.82
K02950	small subunit ribosomal protein S12	10.2	9.57	2.45	7.24	4.14
K02951	small subunit ribosomal protein S12e	59.51	99.78	79.6	101.32	78.6
K02953	small subunit ribosomal protein S13e	45.91	50.57	37.96	34.38	33.79
K02955	small subunit ribosomal protein S14e	57.81	73.8	53.88	78.7	76.52
K02956	small subunit ribosomal protein S15	6.8	8.2	9.8	9.95	5.52
K02957	small subunit ribosomal protein S15Ae	132.61	123.01	116.32	119.4	104.11
K02958	small subunit ribosomal protein S15e	47.6	71.08	45.3	80.51	66.19
K02960	small subunit ribosomal protein S16e	49.3	106.6	72.24	85.94	49.64
K02961	small subunit ribosomal protein S17	1.7	2.73	2.45	2.71	0
K02962	small subunit ribosomal protein S17e	78.21	116.18	107.75	124.83	97.91
K02964	small subunit ribosomal protein S18e	103.72	128.46	96.75	146.55	106.86
K02966	small subunit ribosomal protein S19e	39.1	75.17	77.14	106.74	75.15
K02969	small subunit ribosomal protein S20e	40.81	47.84	25.7	26.24	24.83
K02970	small subunit ribosomal protein S21	0	0	0	0	0
K02971	small subunit ribosomal protein S21e	119.02	127.11	82.03	135.69	84.12
K02973	small subunit ribosomal protein S23e	91.81	131.2	104.08	137.5	91.03
K02974	small subunit ribosomal protein S24e	86.71	129.84	107.75	132.98	125.49
K02975	small subunit ribosomal protein S25e	113.92	133.94	107.76	107.65	86.18
K02976	small subunit ribosomal protein S26e	112.22	135.31	118.79	131.17	99.97
K02977	small subunit ribosomal protein S27Ae	96.91	132.56	102.87	165.55	126.87
K02978	small subunit ribosomal protein S27e	127.52	133.93	101.63	112.18	99.29
K02979	small subunit ribosomal protein S28e	91.82	124.37	102.86	121.22	88.25
K02980	small subunit ribosomal protein S29e	25.5	58.78	33.05	29.84	16.56
K02981	small subunit ribosomal protein S2e	44.21	139.41	88.17	84.14	75.84
K02983	small subunit ribosomal protein S30e	96.92	136.66	97.96	84.12	108.92
K02984	small subunit ribosomal protein S3Ae	102.02	140.77	100.41	131.17	116.52
K02985	small subunit ribosomal protein S3e	90.12	129.84	122.45	120.3	109.64
K02986	small subunit ribosomal protein S4	15.3	4.1	1.22	4.52	2.76
K02987	small subunit ribosomal protein S4e	71.41	112.08	97.95	138.41	95.84
K02988	small subunit ribosomal protein S5	5.1	2.74	0	0.9	0.69
K02989	small subunit ribosomal protein S5e	83.31	121.64	101.64	127.55	110.31
K02991	small subunit ribosomal protein S6e	45.91	102.5	47.75	91.37	68.95
K02992	small subunit ribosomal protein S7	6.8	4.1	7.35	1.8	2.76
K02993	small subunit ribosomal protein S7e	144.53	206.36	138.37	179.12	137.9
K02994	small subunit ribosomal protein S8	5.1	0	0	0	0.69
K02995	small subunit ribosomal protein S8e	86.71	117.54	85.7	100.4	102.04
K02996	small subunit ribosomal protein S9	0	0	0	1.81	2.76
K02997	small subunit ribosomal protein S9e	81.62	117.53	86.94	84.13	90.32
K02998	small subunit ribosomal protein SAe	42.51	98.4	71.03	85.95	48.95
	Totals	6025.65	8256.36	6697.92	8018.47	6752.93
GENETIC INFORMATION PROCESSING
Translation
RNA transport (ko03013)
kegg_id	kegg_desc	Fem(S)	Male(S)	Veg(S)	Male(N)	Veg(N)
K00784	ribonuclease Z	0	0	0	0	0
K03231	elongation factor EF-1 alpha subunit	88.41	124.36	75.91	104.03	104.11
K03237	translation initiation factor eIF-2 alpha subunit	6.8	4.1	1.22	10.86	3.45
K03238	translation initiation factor eIF-2 beta subunit	8.5	13.66	2.45	8.14	7.59
K03242	translation initiation factor eIF-2 gamma subunit	0	0	0	1.81	1.38
K03246	translation initiation factor eIF-3 subunit 2	1.7	0	4.9	2.71	2.76
K03247	translation initiation factor eIF-3 subunit 3	8.5	17.76	7.34	20.81	6.9
K03248	translation initiation factor eIF-3 subunit 4	0	2.73	2.45	0.9	2.07
K03249	translation initiation factor eIF-3 subunit 5	3.4	0	0	6.33	4.83
K03250	translation initiation factor eIF-3 subunit 6	0	0	0	1.81	0.69
K03251	translation initiation factor eIF-3 subunit 7	0	12.3	12.24	6.33	8.28
K03253	translation initiation factor eIF-3 subunit 9	3.4	0	0	7.24	6.21
K03254	translation initiation factor eIF-3 subunit 10	0	0	0	1.81	2.07
K03257	translation initiation factor eIF-4A	22.1	21.86	28.17	20.81	28.96
K03259	translation initiation factor eIF-4E	8.5	24.6	8.57	9.95	9.66
K03262	translation initiation factor eIF-5	0	1.37	1.22	2.71	1.38
K03680	translation initiation factor eIF-2B delta subunit	5.1	9.57	4.89	9.04	4.14
K03754	translation initiation factor eIF-2B beta subunit	0	2.73	0	0	0
K07936	GTP-binding nuclear protein Ran	6.8	1.37	3.67	9.95	4.83
K10577	ubiquitin-conjugating enzyme E2 I	3.4	0	1.22	2.71	0.69
K11128	H/ACA ribonucleoprotein complex subunit 1	0	1.37	0	2.71	0.69
K11129	H/ACA ribonucleoprotein complex subunit 2	3.4	8.2	4.9	6.33	1.38
K11130	H/ACA ribonucleoprotein complex subunit 3	10.2	21.86	19.59	19.89	8.96
K11131	H/ACA ribonucleoprotein complex subunit 4	3.4	2.73	2.45	1.81	2.07
K12160	small ubiquitin-related modifier	28.9	27.33	26.93	28.95	20
K12172	E3 SUMO-protein ligase RanBP2	3.4	8.2	2.45	11.76	5.52
K12812	ATP-dependent RNA helicase UAP56/SUB2	3.4	21.87	11.02	20.81	8.96
K12877	protein mago nashi	0	4.1	0	0.9	2.07
K12880	THO complex subunit 3	1.7	1.37	1.22	2.71	2.07
K12881	THO complex subunit 4	0	1.37	0	1.81	0
K12883	nuclear cap-binding protein subunit 2	1.7	0	0	0.9	3.45
K13025	ATP-dependent RNA helicase	3.4	8.2	2.45	4.52	5.52
K13126	polyadenylate-binding protein	10.2	23.23	17.14	30.76	10.35
	Totals	236.31	366.24	242.4	361.81	271.04
GENETIC INFORMATION PROCESSING
Translation
mRNA surveillance pathway (ko03015)
kegg_id	kegg_desc	Fem(S)	Male(S)	Veg(S)	Male(N)	Veg(N)
K03265	peptide chain release factor eRF subunit 1	1.7	0	0	1.8	4.83
K03267	G1 to S phase transition protein	0	1.37	0	0.9	2.07
K03456	protein phosphatase 2 (formerly 2A), regulatory subunit A	1.7	8.2	7.35	8.14	4.14
K04354	protein phosphatase 2 (formerly 2A), regulatory subunit B	0	4.1	1.22	4.52	0
K04382	protein phosphatase 2 (formerly 2A), catalytic subunit	3.4	0	1.22	3.62	1.38
K06965	protein pelota	1.7	1.37	1.22	0	1.38
K12812	ATP-dependent RNA helicase UAP56/SUB2	3.4	21.87	11.02	20.81	8.96
K12877	protein mago nashi	0	4.1	0	0.9	2.07
K12881	THO complex subunit 4	0	1.37	0	1.81	0
K12883	nuclear cap-binding protein subunit 2	1.7	0	0	0.9	3.45
K13025	ATP-dependent RNA helicase	3.4	8.2	2.45	4.52	5.52
K13126	polyadenylate-binding protein	10.2	23.23	17.14	30.76	10.35
	Totals	27.2	73.81	41.62	78.68	44.15
GENETIC INFORMATION PROCESSING
Folding, Sorting and Degradation
Ubiquitin mediated proteolysis (ko04120)
kegg_id	kegg_desc	Fem(S)	Male(S)	Veg(S)	Male(N)	Veg(N)
K03094	S-phase kinase-associated protein 1	22.1	43.74	11.02	15.38	24.83
K03178	ubiquitin-activating enzyme E1	3.4	10.93	7.34	9.05	3.45
K03868	RING-box protein 1	13.6	12.3	12.25	11.76	5.52
K03869	cullin 3	0	0	0	1.81	0.69
K03872	transcription elongation factor B, polypeptide 1	3.4	8.2	3.67	8.14	3.45
K04649	ubiquitin-conjugating enzyme (huntingtin interacting protein 2)	0	0	0	0	1.38
K06688	ubiquitin-conjugating enzyme E2 C	0	5.47	1.22	12.67	2.76
K06689	ubiquitin-conjugating enzyme E2 D/E	23.8	46.47	23.26	20.8	20
K10573	ubiquitin-conjugating enzyme E2 A	6.8	8.2	9.8	8.14	7.58
K10575	ubiquitin-conjugating enzyme E2 G1	3.4	6.83	0	1.81	0.69
K10576	ubiquitin-conjugating enzyme E2 H	1.7	0	1.22	0	0.69
K10577	ubiquitin-conjugating enzyme E2 I	3.4	0	1.22	2.71	0.69
K10579	ubiquitin-conjugating enzyme E2 M	8.5	8.2	8.57	15.38	6.89
K10580	ubiquitin-conjugating enzyme E2 N	8.5	1.37	0	5.43	1.38
K10590	E3 ubiquitin-protein ligase TRIP12	1.7	9.56	2.45	14.47	5.52
K10599	pre-mRNA-processing factor 19	3.4	8.2	1.22	0.9	2.07
K10606	E3 ubiquitin-protein ligase FANCL	0	0	0	0	0.69
K10609	cullin 4	6.8	0	0	0	2.07
K10610	DNA damage-binding protein 1	5.1	5.47	4.9	13.57	12.41
K10615	E3 ubiquitin-protein ligase HERC4	3.4	0	0	2.71	0
K10684	ubiquitin-like 1-activating enzyme E1 A	3.4	2.73	1.22	3.62	1.38
K10686	ubiquitin-activating enzyme E1 C	1.7	0	0	0	0.69
K10688	ubiquitin-conjugating enzyme E2 W	3.4	1.37	1.22	5.43	3.45
	Totals	127.5	179.04	90.58	153.78	108.28
GENETIC INFORMATION PROCESSING
Folding, Sorting and Degradation
Protein processing in endoplasmic reticulum (ko04141)
kegg_id	kegg_desc	Fem(S)	Male(S)	Veg(S)	Male(N)	Veg(N)
K01228	mannosyl-oligosaccharide glucosidase	0	0	0	1.81	0
K03094	S-phase kinase-associated protein 1	22.1	43.74	11.02	15.38	24.83
K03237	translation initiation factor eIF-2 alpha subunit	6.8	4.1	1.22	10.86	3.45
K03283	heat shock 70kDa protein 1/8	20.4	53.3	39.18	63.31	62.06
K03868	RING-box protein 1	13.6	12.3	12.25	11.76	5.52
K04079	molecular chaperone HtpG	39.1	71.07	39.19	104.94	24.83
K04523	ubiquilin	5.1	2.73	4.9	3.62	4.14
K06689	ubiquitin-conjugating enzyme E2 D/E	23.8	46.47	23.26	20.8	20
K07342	protein transport protein SEC61 subunit gamma and related proteins	76.52	138.03	99.19	118.51	93.77
K08057	calreticulin	6.8	16.4	4.9	9.05	9.65
K08288	protein kinase C substrate 80K-H	0	2.73	0	1.81	0
K09481	protein transport protein SEC61 subunit beta	1.7	8.2	7.35	8.14	12.41
K09487	heat shock protein 90kDa beta	0	1.37	1.22	1.81	0.69
K09490	heat shock 70kDa protein 5	11.9	9.56	2.45	4.52	6.9
K09503	DnaJ homolog subfamily A member 2	5.1	1.37	2.44	0.9	3.45
K09540	translocation protein SEC63	0	2.74	0	6.33	2.76
K09580	protein disulfide-isomerase A1	11.9	21.87	39.19	17.19	28.27
K09582	protein disulfide-isomerase A4	11.9	13.67	13.47	9.05	12.41
K09584	protein disulfide-isomerase A6	10.2	16.39	4.9	15.36	8.97
K10575	ubiquitin-conjugating enzyme E2 G1	3.4	6.83	0	1.81	0.69
K10839	UV excision repair protein RAD23	5.1	4.1	12.25	6.33	5.52
K10956	protein transport protein SEC61 subunit alpha	30.6	13.67	8.57	12.66	12.42
K12275	translocation protein SEC62	0	1.37	1.22	0.9	0
K12666	oligosaccharyltransferase complex subunit alpha (ribophorin I)	0	0	0	0.9	0
K12668	oligosaccharyltransferase complex subunit epsilon	1.7	5.46	1.22	12.67	5.52
K13525	transitional endoplasmic reticulum ATPase	1.7	8.2	9.8	7.23	8.96
	Totals	309.42	505.67	339.19	467.65	357.22
GENETIC INFORMATION PROCESSING
Folding, Sorting and Degradation
RNA degradation (ko03018)
kegg_id	kegg_desc	Fem(S)	Male(S)	Veg(S)	Male(N)	Veg(N)
K01689	enolase	8.5	9.57	8.56	5.42	23.44
K03514	DNA polymerase sigma subunit	0	0	0	0	0.69
K03679	exosome complex component RRP4	0	8.2	0	3.62	0
K03681	exosome complex component RRP40	1.7	8.2	2.45	3.62	0
K04043	molecular chaperone DnaK	3.4	8.19	7.35	5.42	3.45
K04077	chaperonin GroEL	0	0	0	4.52	2.07
K07573	exosome complex component CSL4	1.7	12.3	7.35	9.95	1.38
K08300	ribonuclease E	0	1.37	1.22	3.62	0.69
K12585	exosome complex exonuclease DIS3/RRP44	0	0	1.22	1.81	0
K12590	exosome complex component RRP46	6.8	1.37	2.45	9.95	4.83
K12598	ATP-dependent RNA helicase DOB1	0	5.47	1.22	3.62	1.38
K12602	WD repeat-containing protein 61	5.1	0	0	3.62	2.07
K12604	CCR4-NOT transcription complex subunit 1	0	1.37	0	1.8	0
K12605	CCR4-NOT transcription complex subunit 2	3.4	4.1	2.45	3.62	1.38
K12606	CCR4-NOT transcription complex subunit 9	0	0	0	0	1.38
K12613	mRNA-decapping enzyme subunit 2	0	0	0	0.9	0.69
K12614	ATP-dependent RNA helicase DDX6/DHH1	1.7	0	0	0	1.38
K12621	U6 snRNA-associated Sm-like protein LSm2	0	1.37	0	2.71	0
K12622	U6 snRNA-associated Sm-like protein LSm3	0	2.73	0	0.9	1.38
K12623	U6 snRNA-associated Sm-like protein LSm4	0	1.37	0	0.9	1.38
K12624	U6 snRNA-associated Sm-like protein LSm5	1.7	4.1	2.45	6.33	0.69
K12625	U6 snRNA-associated Sm-like protein LSm6	3.4	0	3.67	1.81	0
K12626	U6 snRNA-associated Sm-like protein LSm7	0	1.37	0	0.9	0
K12627	U6 snRNA-associated Sm-like protein LSm8	3.4	10.93	8.57	9.04	5.52
K13126	polyadenylate-binding protein	10.2	23.23	17.14	30.76	10.35
	Totals	51	105.24	66.1	114.84	64.15
GENETIC INFORMATION PROCESSING
Replication and Repair
Nucleotide excision repair (ko03420)
kegg_id	kegg_desc	Fem(S)	Male(S)	Veg(S)	Male(N)	Veg(N)
K01971	DNA ligase (ATP)	3.4	0	0	0	0
K02202	cyclin-dependent kinase 7	1.7	4.1	0	4.52	0
K03143	transcription initiation factor TFIIH subunit H3	0	1.37	0	0.9	0
K03657	DNA helicase II / ATP-dependent DNA helicase PcrA	0	0	0	2.71	0
K03723	transcription-repair coupling factor (superfamily II helicase)	0	0	0	0	1.38
K03868	RING-box protein 1	13.6	12.3	12.25	11.76	5.52
K04802	proliferating cell nuclear antigen	3.4	13.66	0	18.09	7.59
K07466	replication factor A1	3.4	2.73	1.22	7.23	2.07
K10609	cullin 4	6.8	0	0	0	2.07
K10610	DNA damage-binding protein 1	5.1	5.47	4.9	13.57	12.41
K10755	replication factor C subunit 2/4	0	0	1.22	0.9	1.38
K10756	replication factor C subunit 3/5	0	2.73	2.45	1.81	0
K10839	UV excision repair protein RAD23	5.1	4.1	12.25	6.33	5.52
K10840	centrin-2	13.6	58.75	2.44	84.12	10.35
K10842	CDK-activating kinase assembly factor MAT1	1.7	5.47	1.22	4.52	0.69
K10843	DNA excision repair protein ERCC-3	0	0	3.67	0	0
K10849	DNA excision repair protein ERCC-1	0	0	2.45	1.81	2.76
	Totals	57.8	110.68	44.07	158.27	51.74
CELLULAR PROCESSES
Transport and Catabolism
Lysosome (ko04142)
kegg_id	kegg_desc	Fem(S)	Male(S)	Veg(S)	Male(N)	Veg(N)
K01135	arylsulfatase B	3.4	0	1.22	0	2.07
K01363	cathepsin B	10.2	1.37	13.47	3.62	6.89
K01366	cathepsin H	6.8	0	2.44	2.71	2.76
K01373	cathepsin F	3.4	2.73	6.12	6.33	24.82
K01379	cathepsin D	17	8.2	47.76	8.14	16.55
K02144	V-type H+-transporting ATPase 54 kD subunit	11.9	17.77	13.47	19.91	20.69
K02146	V-type H+-transporting ATPase subunit AC39	0	10.93	8.57	8.14	18.62
K02154	V-type H+-transporting ATPase subunit I	6.8	5.46	13.47	10.86	18.62
K02155	V-type H+-transporting ATPase 16kDa proteolipid subunit	49.3	46.47	51.43	29.85	64.13
K03661	V-type H+-transporting ATPase 21kDa proteolipid subunit	5.1	4.1	2.45	7.24	4.14
K04646	clathrin, heavy polypeptide	1.7	0	3.66	1.8	8.28
K12393	AP-1 complex subunit mu	8.5	1.37	8.57	2.71	3.45
K12394	AP-1 complex subunit sigma 1/2	1.7	13.67	1.22	0.9	0.69
K12398	AP-3 complex subunit mu	10.2	13.66	1.22	4.52	3.45
K12399	AP-3 complex subunit sigma	3.4	6.83	2.45	3.62	2.76
K12402	AP-4 complex subunit mu-1	0	0	0	4.52	0.69
K12403	AP-4 complex subunit sigma-1	1.7	6.84	6.12	11.76	4.14
K13289	cathepsin A (carboxypeptidase C)	1.7	0	1.22	0	0
	Totals	142.8	139.4	184.86	126.63	202.75
CELLULAR PROCESSES
Transport and Catabolism
Endocytosis (ko04144)
kegg_id	kegg_desc	Fem(S)	Male(S)	Veg(S)	Male(N)	Veg(N)
K00889	1-phosphatidylinositol-4-phosphate 5-kinase	0	10.94	0	7.23	0.69
K01528	dynamin GTPase	3.4	0	0	0	0
K03283	heat shock 70kDa protein 1/8	20.4	53.3	39.18	63.31	62.06
K04646	clathrin, heavy polypeptide	1.7	0	3.66	1.8	8.28
K07889	Ras-related protein Rab-5C	1.7	0	0	0.9	0.69
K07897	Ras-related protein Rab-7A	0	2.73	0	0	2.07
K07904	Ras-related protein Rab-11A	0	2.74	2.45	1.8	2.07
K11826	AP-2 complex subunit mu-1	0	1.37	1.22	0.9	0.69
K11827	AP-2 complex subunit sigma-1	1.7	13.67	1.22	4.52	3.45
K12182	hepatocyte growth factor-regulated tyrosine kinase substrate	0	0	2.45	0	0
K12184	ESCRT-I complex subunit VPS28	0	4.1	2.45	0.9	2.07
K12185	ESCRT-I complex subunit VPS37	1.7	2.73	0	2.71	0.69
K12189	ESCRT-II complex subunit VPS25	3.4	2.73	1.22	0.9	2.07
K12198	charged multivesicular body protein 5	0	2.73	1.22	0.9	0.69
K12476	EH domain-containing protein 3	0	2.73	0	0	0
K12479	vacuolar protein sorting-associated protein 45	1.7	0	1.22	7.24	0
K12483	EH domain-containing protein 1	0	2.73	0	0	0
K12489	Arf-GAP with coiled-coil, ANK repeat and PH domain-containingprotein	0	0	0	1.81	0
	Totals	35.7	102.5	56.29	94.92	85.52
CELLULAR PROCESSES
Transport and Catabolism
Peroxisome (ko04146)
kegg_id	kegg_desc	Fem(S)	Male(S)	Veg(S)	Male(N)	Veg(N)
K00031	isocitrate dehydrogenase	0	4.1	2.44	5.43	9.65
K00106	xanthine dehydrogenase/oxidase	1.7	1.37	3.67	2.71	3.45
K00232	acyl-CoA oxidase	1.7	1.37	3.67	0	0
K00477	phytanoyl-CoA hydroxylase	0	2.73	0	8.14	2.76
K01897	long-chain acyl-CoA synthetase	0	5.46	3.67	0.9	3.45
K03781	catalase	5.1	0	0	0	0.69
K04564	superoxide dismutase, Fe-Mn family	45.9	53.31	50.19	44.33	80.67
K04565	Cu/Zn superoxide dismutase	15.3	12.3	13.47	18.09	10.35
K07513	acetyl-CoA acyltransferase 1	6.8	1.37	2.45	1.81	1.38
K11187	peroxiredoxin 5, atypical 2-Cys peroxiredoxin	66.31	75.16	121.22	117.6	147.55
K11517	(S)-2-hydroxy-acid oxidase	1.7	0	2.44	2.71	2.07
K13237	peroxisomal 2,4-dienoyl-CoA reductase	5.1	0	0	0	0
K13337	peroxin-19	0	4.1	2.45	6.33	0
K13348	protein Mpv17	69.7	41	161.64	59.69	134.44
	Totals	219.31	202.27	367.31	267.74	396.46
CELLULAR PROCESSES
Cell Motility
Regulation of actin cytoskeleton (ko04810)
kegg_id	kegg_desc	Fem(S)	Male(S)	Veg(S)	Male(N)	Veg(N)
K00889	1-phosphatidylinositol-4-phosphate 5-kinase	0	10.94	0	7.23	0.69
K04368	mitogen-activated protein kinase kinase 1	0	90.2	0	47.04	0
K04371	extracellular signal-regulated kinase 1/2	0	8.2	2.45	3.62	2.07
K04392	Ras-related C3 botulinum toxin substrate 1	0	0	2.45	3.62	1.38
K05692	actin beta/gamma 1	61.21	72.44	80.82	90.47	95.15
K05752	chromosome 3 open reading frame 10	5.1	0	2.45	2.71	2.76
K05755	actin related protein 2/3 complex, subunit 4	13.6	4.1	1.22	8.14	8.27
K05756	actin related protein 2/3 complex, subunit 3	3.4	10.93	2.45	6.33	2.07
K05757	actin related protein 2/3 complex, subunit 1A/1B	1.7	0	0	0	0.69
K05758	actin related protein 2/3 complex, subunit 2	1.7	6.83	1.22	2.71	0
K05759	profilin	0	0	0	4.52	0
K05765	cofilin	45.9	41	71.02	43.43	63.43
	Totals	132.61	244.64	164.08	219.82	176.51
CELLULAR PROCESSES
Cell Growth and Death
Cell cycle (ko04110)
kegg_id	kegg_desc	Fem(S)	Male(S)	Veg(S)	Male(N)	Veg(N)
K02087	cyclin-dependent kinase 1	0	0	0	1.81	1.38
K02180	cell cycle arrest protein BUB3	0	0	0	0	0.69
K02202	cyclin-dependent kinase 7	1.7	4.1	0	4.52	0
K02213	cell division control protein 6	0	2.73	0	3.62	0.69
K02537	mitotic spindle assembly checkpoint protein MAD2	0	2.73	0	5.43	0.69
K03094	S-phase kinase-associated protein 1	22.1	43.74	11.02	15.38	24.83
K03868	RING-box protein 1	13.6	12.3	12.25	11.76	5.52
K04802	proliferating cell nuclear antigen	3.4	13.66	0	18.09	7.59
K05868	cyclin B	1.7	1.37	0	1.81	0
K06067	histone deacetylase 1/2	13.6	6.84	3.67	2.71	2.76
K06628	cell division control protein 45	0	1.37	0	1.81	0
K06630	tyrosine 3-monooxygenase/tryptophan 5-monooxygenase activationprotein	27.2	76.52	41.63	45.23	62.74
K06670	cohesin complex subunit SCC1	0	2.73	1.22	0.9	1.38
	Totals	83.3	168.09	69.79	113.07	108.27
CELLULAR PROCESSES
Cell Growth and Death
Cell cycle - yeast (ko04111)
kegg_id	kegg_desc	Fem(S)	Male(S)	Veg(S)	Male(N)	Veg(N)
K02179	cell cycle arrest protein BUB2	0	0	0	0	2.07
K02180	cell cycle arrest protein BUB3	0	0	0	0	0.69
K02213	cell division control protein 6	0	2.73	0	3.62	0.69
K02219	cyclin-dependent kinase regulatory subunit CKS1	10.2	10.93	6.12	12.67	5.52
K02537	mitotic spindle assembly checkpoint protein MAD2	0	2.73	0	5.43	0.69
K03094	S-phase kinase-associated protein 1	22.1	43.74	11.02	15.38	24.83
K03456	protein phosphatase 2 (formerly 2A), regulatory subunit A	1.7	8.2	7.35	8.14	4.14
K03868	RING-box protein 1	13.6	12.3	12.25	11.76	5.52
K04354	protein phosphatase 2 (formerly 2A), regulatory subunit B	0	4.1	1.22	4.52	0
K04382	protein phosphatase 2 (formerly 2A), catalytic subunit	3.4	0	1.22	3.62	1.38
K06628	cell division control protein 45	0	1.37	0	1.81	0
K06654	phosphate system cyclin PHO80	0	0	0	0	0.69
K06670	cohesin complex subunit SCC1	0	2.73	1.22	0.9	1.38
K06675	structural maintenance of chromosome 4	0	0	0	0.9	1.38
K06685	maintenance of ploidy protein MOB1 (MPS1 binder 1)	0	1.37	0	0	0
	Totals	51	90.2	40.4	68.75	48.98
CELLULAR PROCESSES
Cell Growth and Death
Oocyte meiosis (ko04114)
kegg_id	kegg_desc	Fem(S)	Male(S)	Veg(S)	Male(N)	Veg(N)
K02087	cyclin-dependent kinase 1	0	0	0	1.81	1.38
K02183	calmodulin	35.7	92.94	37.95	80.51	57.24
K02537	mitotic spindle assembly checkpoint protein MAD2	0	2.73	0	5.43	0.69
K03094	S-phase kinase-associated protein 1	22.1	43.74	11.02	15.38	24.83
K03456	protein phosphatase 2 (formerly 2A), regulatory subunit A	1.7	8.2	7.35	8.14	4.14
K03868	RING-box protein 1	13.6	12.3	12.25	11.76	5.52
K04345	protein kinase A	0	5.46	0	2.71	0
K04368	mitogen-activated protein kinase kinase 1	0	90.2	0	47.04	0
K04371	extracellular signal-regulated kinase 1/2	0	8.2	2.45	3.62	2.07
K04382	protein phosphatase 2 (formerly 2A), catalytic subunit	3.4	0	1.22	3.62	1.38
K06268	protein phosphatase 3, regulatory subunit	0	1.37	0	0	0
K06630	tyrosine 3-monooxygenase/tryptophan 5-monooxygenase activation protein	27.2	76.52	41.63	45.23	62.74
	Totals	103.7	341.66	113.87	225.25	159.99
ORGANISMAL SYSTEMS
Endocrine System
PPAR signaling pathway (ko03320)
kegg_id	kegg_desc	Fem(S)	Male(S)	Veg(S)	Male(N)	Veg(N)
K00232	acyl-CoA oxidase	1.7	1.37	3.67	0	0
K00507	stearoyl-CoA desaturase (delta-9 desaturase)	15.3	2.74	7.34	9.05	11.03
K00864	glycerol kinase	0	0	0	4.52	0
K01897	long-chain acyl-CoA synthetase	0	5.46	3.67	0.9	3.45
K07513	acetyl-CoA acyltransferase 1	6.8	1.37	2.45	1.81	1.38
K08762	diazepam-binding inhibitor (GABA receptor modulator,acyl-CoA-binding protein)	91.8	68.33	180.01	23.51	95.85
K08766	carnitine O-palmitoyltransferase 2	1.7	1.37	1.22	9.04	3.45
K08770	ubiquitin C	40.8	30.07	35.5	48.85	37.24
K10226	fatty acid desaturase 2 (delta-6 desaturase)	3.4	0	0	0.9	0.69
	Totals	161.5	110.71	233.86	98.58	153.09
