# Supplementary material for: Sex-biased gene expression in the brown alga Fucus vesiculosus
Source: BMC Genomics. 2013 May 1;14:294. doi: 10.1186/1471-2164-14-294 (PMC3652789; doi:10.1186/1471-2164-14-294)
Supplement: Additional file 7 — Primer sequences for qPCR analysis. Primer sequence, annotation information (NCBI accession number of Ectocarpus siliceous orthologous) and sequence description, and application size for the eight target genes studied and the two reference genes (housekeepers). [file 1471-2164-14-294-S7.xls]

## Sheet: Sheet1
Additional file 7.
Primer sequence for qPCR analysis. Primer sequence, annotation information (NCBI accession number of Ectocarpus siliceous orthologous) and sequence description, and application size for the eight target genes studied and the two reference genes (housekeepers).
The numbers of normalized read counts from spring tide libraries are shown; FS = female, MS = male, and VegS = vegetative tissue.
			Primer sequence			normalized read count
Gene	Accession number	Sequence description	Forward	Reverse	Amplicon size (bp)	FS	MS	VegS
Target genes
Centrin-2	CBN74045	Centrin	CTCCGGCACCATCGACTTCC	TTCCTTCGCCACTCTCTTGAGGTTT	158	0	28.7002	1.2246
Sig3-like	CBJ26453	sig3-like protein	GGGCCTGACTGCTCCCTACAAGAT	CTCCTTACGCGAGGATGGTCTGAT	181	0	5.5	0
PRKAR	CBJ34040	Camp-dependent protein kinase type i-beta regulatory	AGAGGGGCAACTGTGAAGGCTGT	TTGCTGGCCGCTATCTTCTTGTATG	137	0	21.8667	0
Tenascin	CBJ28331	Tubular mastigoneme protein	GACATCACCAACATGGGCATTCAG	TGTACCCAGTAAAGCAGGTGCAGAGG	142	0	13.6668	0
Mec-17	CBJ49002	2610110g12rik protein	GTCGGCTTTGAAGACAGAAGGGTCA	CGGTTGGGCTGATACACGCAGTT	123	0	2.7333	0
TUBA	CBN77373	Alpha tubulin	GCGGTGACCTTGCCCGAGT	ACTCACCCTCTTCCATGCCCTCA	160	122.423	386.769	79.5969
TUBB	CBJ26064	Beta tubulin	GGCCTCGATCTGCGACATTCCT	CCGCCTCGGTGAACTCCATCT	190	0	13.6667	0
ManC5-E	CBN79256	Mannuronan c-5-epimerase 4	CGGAGAAGCGACTGACGATCCAA	CGTACACAGACATTGCCCATCTAGCAC	112	23.8044	0	0
Reference genes
Ef1d/b		Elongation factor-1 B beta	ACCGACGTTATGGAAGGGTTCGAC	GTGTTCCCGGAGGGCTTACTTGTG	140
SUMO3		Small ubiquitin-like modifier	CTGCCCTACGTTTCCTGCTTGATG	AATCCGATCCATCCTCAGCCACCT	130
